# Supplementary material for: Salicylic acid modulates secondary metabolism and enhanced colchicine accumulation in long yellow daylily (Hemerocallis citrina)
Source: AoB Plants. 2024 May 21;16(4):plae029. doi: 10.1093/aobpla/plae029 (PMC11232463; doi:10.1093/aobpla/plae029)
Supplement: plae029_suppl_Supplementary_Materials [file plae029_suppl_supplementary_materials.zip › Supplementary Tables.xlsx]

## Sheet: Table S1
Table S1. Summary of the high-quality RNA-seq data
Samples	Total Reads (bp)	Clean Reads (bp)	Clean bases (bp)	GC Content (%)	Q20 (%)	Q30 (%)	Mapped Reads (%)	Unique alignments (%)
CK_1	56807730	56307042	8390199500	47.03	97.44	92.61	83.9	72.84
CK_2	60799840	59486802	8892753088	47.91	97.25	92.16	83.11	70.74
CK_3	88292204	88088068	13122946732	47.3	97.37	92.41	83.84	72.75
T3_1	40870676	40606700	6071940910	45.8	97.18	91.77	84.55	75.09
T3_2	47134200	46824732	6981845302	45.96	97.59	92.98	85.95	76.72
T3_3	38467202	37765600	5633394188	47.33	96.46	90.09	79.81	70.04

## Sheet: Table S2
Table S2. List of all differentially expressed genes
Gene_ID	log2FoldChange	pvalue	padj	Nr	Swiss-Prot	KEGG	gene_ontology_blast	eggNOG	Pfam
gene-HHC016531	6.75395	1.90823e-05	0.0033941	NA	NA	NA	NA	NA	PF08387.9^FBD
gene-HHC027294	6.70552	3.226e-06	0.000799217	XP_020274064.1^enolase^90.84%	Q9LEJ0.1^RecName: Full=Enolase 1; AltName: Full=2-phospho-D-glycerate hydro-lyase 1; AltName: Full=2-phosphoglycerate dehydratase 1; AltName: Allergen=Hev b 9^77.63%	K01689|ENO, eno|http://www.genome.jp/dbget-bin/www_bget?ko:K01689	GO:0000287^magnesium ion binding^molecular_function;GO:0004634^phosphopyruvate hydratase activity^molecular_function;GO:0006096^glycolytic process^biological_process;GO:0000015^phosphopyruvate hydratase complex^cellular_component	COG0148|KOG2670^K01689 enolase EC 4.2.1.11^G	PF00113.21^Enolase, C-terminal TIM barrel domain
gene-HHC047594	6.66568	6.14908e-06	0.00134135	ONK63739.1^uncharacterized protein A4U43_C07F18410^45.29%	Q9SJL2.2^RecName: Full=Heavy metal-associated isoprenylated plant protein 5; Short=AtHIP05; AltName: Full=Farnesylated protein 2; Short=AtFP2; Flags: Precursor^40.12%	NA	GO:0005507^copper ion binding^molecular_function;GO:0030001^metal ion transport^biological_process	COG2608|KOG1603^Heavy-metal-associated domain-containing protein^P	PF00403.25^Heavy-metal-associated domain
gene-HHC001766	6.50701	3.93779e-05	0.00599027	ONK55442.1^uncharacterized protein A4U43_UnF3320^86.78%	B9FSC8.1^RecName: Full=Putative 12-oxophytodienoate reductase 11; AltName: Full=OPDA-reductase 11; Short=OsOPR11^77.9%	K05894|OPR|http://www.genome.jp/dbget-bin/www_bget?ko:K05894	GO:0010181^FMN binding^molecular_function;GO:0016491^oxidoreductase activity^molecular_function;GO:0031408^oxylipin biosynthetic process^biological_process	COG1902|KOG0134^12-oxophytodienoate reductase^C	PF00724.19^NADH:flavin oxidoreductase / NADH oxidase family
gene-HHC023616	6.34139	3.06297e-05	0.00489512	XP_017216104.1^PREDICTED: peroxiredoxin Q, chloroplastic-like^78.33%	Q9MB35.1^RecName: Full=Peroxiredoxin Q, chloroplastic; AltName: Full=Thioredoxin peroxidase; Flags: Precursor^76.67%	K03564|BCP, PRXQ, DOT5|http://www.genome.jp/dbget-bin/www_bget?ko:K03564	GO:0004601^peroxidase activity^molecular_function;GO:0051920^peroxiredoxin activity^molecular_function;GO:0045454^cell redox homeostasis^biological_process;GO:0009543^chloroplast thylakoid lumen^cellular_component	COG1225|KOG0855^peroxiredoxin activity^O	PF00578.20^AhpC/TSA family
gene-HHC034212	6.31426	5.69834e-05	0.00806699	XP_020275914.1^germin-like protein 5-1^75.12%	Q6I544.1^RecName: Full=Germin-like protein 5-1; Flags: Precursor^73.4%	NA	GO:0030145^manganese ion binding^molecular_function;GO:0045735^nutrient reservoir activity^molecular_function;GO:0010497^plasmodesmata-mediated intercellular transport^biological_process;GO:2000280^regulation of root development^biological_process;GO:0048046^apoplast^cellular_component;GO:0005618^cell wall^cellular_component;GO:0009506^plasmodesma^cellular_component	NA	PF00190.21^Cupin
gene-HHC021529	6.27799	8.45972e-05	0.0107479	ONK56834.1^uncharacterized protein A4U43_C10F13580^62.7%	NA	NA	NA	NA	PF04554.12^Extensin-like region
gene-HHC040290	5.75785	1.82444e-25	1.6218e-21	XP_020102660.1^dihydroflavonol 4-reductase isoform X5^62.72%	P51102.2^RecName: Full=Dihydroflavonol 4-reductase; Short=DFR; AltName: Full=Dihydrokaempferol 4-reductase; AltName: Full=Flavanone 4-reductase; Short=FNR; AltName: Full=Protein TRANSPARENT TESTA 3^38.95%	NA	GO:0050662^coenzyme binding^molecular_function;GO:0045552^dihydrokaempferol 4-reductase activity^molecular_function;GO:0047890^flavanone 4-reductase activity^molecular_function;GO:0016491^oxidoreductase activity^molecular_function;GO:0016616^oxidoreductase activity, acting on the CH-OH group of donors, NAD or NADP as acceptor^molecular_function;GO:0009718^anthocyanin-containing compound biosynthe…	COG0451|KOG1502^3-beta hydroxysteroid dehydrogenase/isomerase family^V	PF01370.20^NAD dependent epimerase/dehydratase family
gene-HHC032429	5.69874	1.33623e-08	8.27601e-06	KFK41654.1^hypothetical protein AALP_AA2G155600^77.91%	Q9LDV4.1^RecName: Full=Alanine aminotransferase 2, mitochondrial; Short=AtAlaAT2; Short=AtAlaATm; AltName: Full=Alanine-2-oxoglutarate aminotransferase 3; Flags: Precursor^77.38%	K00814|GPT, ALT|http://www.genome.jp/dbget-bin/www_bget?ko:K00814	GO:0004021^L-alanine:2-oxoglutarate aminotransferase activity^molecular_function;GO:0030170^pyridoxal phosphate binding^molecular_function;GO:0009058^biosynthetic process^biological_process;GO:0042853^L-alanine catabolic process^biological_process;GO:0001666^response to hypoxia^biological_process;GO:0005739^mitochondrion^cellular_component	COG0436|KOG0258^Aminotransferase class I and II^E	NA
gene-HHC040352	5.69034	0.00064287	0.0471402	XP_020243082.1^derlin-2.2-like^60.53%	Q9ZS88.1^RecName: Full=Derlin-2.2; AltName: Full=AtDerlin2-2^55.26%	K13989|DERL2_3|http://www.genome.jp/dbget-bin/www_bget?ko:K13989	GO:0005789^endoplasmic reticulum membrane^cellular_component;GO:0016021^integral component of membrane^cellular_component	COG5291|KOG0858^Derlin 1^S	NA
gene-HHC012015	4.80422	3.93412e-13	5.45804e-10	XP_015890908.1^glutathione hydrolase 1-like isoform X1^53.45%	Q8VYW6.1^RecName: Full=Glutathione hydrolase 1; AltName: Full=Gamma-glutamyltransferase 1; AltName: Full=Gamma-glutamyltranspeptidase 1; Flags: Precursor^52.3%	K18592|GGT1_5|http://www.genome.jp/dbget-bin/www_bget?ko:K18592	GO:0016756^glutathione gamma-glutamylcysteinyltransferase activity^molecular_function;GO:0036374^glutathione hydrolase activity^molecular_function;GO:0102953^hypoglycin A gamma-glutamyl transpeptidase activity^molecular_function;GO:0103068^leukotriene C4 gamma-glutamyl transferase activity^molecular_function;GO:0000048^peptidyltransferase activity^molecular_function;GO:0006520^cellular amino acid…	COG0405|KOG2410^Gamma-glutamyltranspeptidase^E	PF01019.20^Gamma-glutamyltranspeptidase
gene-HHC007692	3.93523	7.54197e-06	0.00156638	XP_027358564.1^acetyl-CoA carboxylase 1-like^92.94%	Q38970.1^RecName: Full=Acetyl-CoA carboxylase 1; Short=AtACC1; AltName: Full=Protein EMBRYO DEFECTIVE 22; AltName: Full=Protein GURKE; AltName: Full=Protein PASTICCINO 3; Includes: RecName: Full=Biotin carboxylase^90.0%	K11262|ACACA|http://www.genome.jp/dbget-bin/www_bget?ko:K11262	GO:0003989^acetyl-CoA carboxylase activity^molecular_function;GO:0005524^ATP binding^molecular_function;GO:0004075^biotin carboxylase activity^molecular_function;GO:0046872^metal ion binding^molecular_function;GO:0009793^embryo development ending in seed dormancy^biological_process;GO:0030497^fatty acid elongation^biological_process;GO:2001295^malonyl-CoA biosynthetic process^biological_process;G…	COG0439|COG0511|COG4799|KOG0368^Acetyl-CoA Carboxylase^I	PF02786.16^Carbamoyl-phosphate synthase L chain, ATP binding domain
gene-HHC044232	2.95322	1.06825e-05	0.00212453	ONK76329.1^uncharacterized protein A4U43_C03F26460^83.33%	Q5CCK3.1^RecName: Full=Cytochrome P450 90B2; AltName: Full=Protein DWARF4 homolog; Short=OsDWARF4; AltName: Full=Steroid 22-alpha-hydroxylase^74.47%	K09587|CYP90B1, DWF4|http://www.genome.jp/dbget-bin/www_bget?ko:K09587	GO:0080132^fatty acid alpha-hydroxylase activity^molecular_function;GO:0020037^heme binding^molecular_function;GO:0005506^iron ion binding^molecular_function;GO:0004497^monooxygenase activity^molecular_function;GO:0016705^oxidoreductase activity, acting on paired donors, with incorporation or reduction of molecular oxygen^molecular_function;GO:0010012^steroid 22-alpha hydroxylase activity^molecul…	COG2124|KOG0157^cytochrome P450^Q	PF00067.21^Cytochrome P450
gene-HHC010033	2.64714	2.62872e-06	0.000665508	XP_020253442.1^protein FLOWERING LOCUS T-like^81.62%	Q93WI9.1^RecName: Full=Protein HEADING DATE 3A; AltName: Full=FT-like protein A^63.93%	K16223|FT|http://www.genome.jp/dbget-bin/www_bget?ko:K16223	GO:0008429^phosphatidylethanolamine binding^molecular_function;GO:0030154^cell differentiation^biological_process;GO:0009908^flower development^biological_process;GO:0010229^inflorescence development^biological_process;GO:0009909^regulation of flower development^biological_process;GO:0048510^regulation of timing of transition from vegetative to reproductive phase^biological_process;GO:0048572^sho…	COG1881|KOG3346^Phosphatidylethanolamine-binding protein^S	PF01161.19^Phosphatidylethanolamine-binding protein
gene-HHC054158	2.4477	2.65744e-07	0.000101286	ONK70905.1^uncharacterized protein A4U43_C04F2730^80.49%	Q9LKC0.1^RecName: Full=Probable indole-3-pyruvate monooxygenase YUCCA5; AltName: Full=Flavin-containing monooxygenase YUCCA5; AltName: Full=Protein SUPPRESSOR OF ER 1^67.58%	K11816|YUCCA|http://www.genome.jp/dbget-bin/www_bget?ko:K11816	GO:0050660^flavin adenine dinucleotide binding^molecular_function;GO:0103075^indole-3-pyruvate monooxygenase activity^molecular_function;GO:0004497^monooxygenase activity^molecular_function;GO:0004499^N,N-dimethylaniline monooxygenase activity^molecular_function;GO:0050661^NADP binding^molecular_function;GO:0009851^auxin biosynthetic process^biological_process	COG2072|KOG1399^monooxygenase^Q	PF00743.18^Flavin-binding monooxygenase-like
gene-HHC015485	2.35555	1.57063e-05	0.00285213	XP_020268467.1^DExH-box ATP-dependent RNA helicase DExH3 isoform X1^90.2%	F4HYJ7.1^RecName: Full=DExH-box ATP-dependent RNA helicase DExH3^64.61%	K14442|DHX36, RHAU|http://www.genome.jp/dbget-bin/www_bget?ko:K14442	GO:0005524^ATP binding^molecular_function;GO:0034459^ATP-dependent 3'-5' RNA helicase activity^molecular_function;GO:0003723^RNA binding^molecular_function;GO:0005634^nucleus^cellular_component	COG1643|KOG0920^ATP-dependent RNA helicase^A	PF04408.22^Helicase associated domain (HA2)
gene-HHC038191	2.32897	2.22115e-05	0.00383276	RZR81697.1^hypothetical protein BHM03_00007980^48.89%	Q9SI72.1^RecName: Full=Pectinesterase inhibitor 9; AltName: Full=Pectin methylesterase inhibitor 9; Short=AtPMEI9; Flags: Precursor^38.95%	NA	GO:0004857^enzyme inhibitor activity^molecular_function;GO:0046910^pectinesterase inhibitor activity^molecular_function;GO:0043086^negative regulation of catalytic activity^biological_process;GO:0048046^apoplast^cellular_component	NA	PF04043.14^Plant invertase/pectin methylesterase inhibitor
gene-HHC049657	2.12611	0.000245219	0.023942	XP_020258038.1^LOW QUALITY PROTEIN: cytochrome P450 90B2-like^81.62%	Q5CCK3.1^RecName: Full=Cytochrome P450 90B2; AltName: Full=Protein DWARF4 homolog; Short=OsDWARF4; AltName: Full=Steroid 22-alpha-hydroxylase^75.34%	K09587|CYP90B1, DWF4|http://www.genome.jp/dbget-bin/www_bget?ko:K09587	GO:0080132^fatty acid alpha-hydroxylase activity^molecular_function;GO:0020037^heme binding^molecular_function;GO:0005506^iron ion binding^molecular_function;GO:0004497^monooxygenase activity^molecular_function;GO:0016705^oxidoreductase activity, acting on paired donors, with incorporation or reduction of molecular oxygen^molecular_function;GO:0010012^steroid 22-alpha hydroxylase activity^molecul…	COG2124|KOG0157^cytochrome P450^Q	PF00067.21^Cytochrome P450
gene-HHC011122	2.07928	0.00019043	0.0198344	XP_020257924.1^early nodulin-like protein 1, partial^67.69%	Q5JNJ5.1^RecName: Full=Early nodulin-like protein 1; Short=OsENODL1; AltName: Full=Phytocyanin-like protein; Flags: Precursor^56.15%	NA	GO:0009055^electron transfer activity^molecular_function;GO:0032578^aleurone grain membrane^cellular_component;GO:0046658^anchored component of plasma membrane^cellular_component;GO:0005773^vacuole^cellular_component	NA	PF02298.16^Plastocyanin-like domain
gene-HHC047499	2.01211	3.61354e-06	0.00088262	OAY67754.1^Heat stress transcription factor A-3, partial^74.32%	Q8GYY1.2^RecName: Full=Heat stress transcription factor A-3; Short=AtHsfA3; AltName: Full=AtHsf-17^65.33%	NA	GO:0003677^DNA binding^molecular_function;GO:0003700^DNA-binding transcription factor activity^molecular_function;GO:0000978^RNA polymerase II proximal promoter sequence-specific DNA binding^molecular_function;GO:0043565^sequence-specific DNA binding^molecular_function;GO:0034605^cellular response to heat^biological_process;GO:0061408^positive regulation of transcription from RNA polymerase II pr…	COG5169|KOG0627^Heat stress transcription factor^K	PF00447.16^HSF-type DNA-binding
new_gene711	1.97081	0.000296521	0.027796	AKN80394.1^chalcone synthase, partial^70.54%	P51081.1^RecName: Full=Chalcone synthase 1A; AltName: Full=Naringenin-chalcone synthase 1A^63.04%	NA	GO:0016210^naringenin-chalcone synthase activity^molecular_function;GO:0009813^flavonoid biosynthetic process^biological_process	COG3424^The primary product of this enzyme is 4,2',4',6'- tetrahydroxychalcone (also termed naringenin-chalcone or chalcone) which can under specific conditions spontaneously isomerize into naringenin^H	PF00195.18^Chalcone and stilbene synthases, N-terminal domain
new_gene761	1.88978	2.40795e-05	0.00405424	XP_020242103.1^uncharacterized protein LOC109820386 isoform X2^55.3%	NA	NA	NA	NA	PF16687.4^beta-propeller of ELYS nucleoporin
gene-HHC004974	1.88562	7.53196e-08	3.39271e-05	AFM36768.1^chalcone synthase^89.74%	P08894.1^RecName: Full=Chalcone synthase A; AltName: Full=Naringenin-chalcone synthase A^86.12%	K00660|CHS|http://www.genome.jp/dbget-bin/www_bget?ko:K00660	GO:0016210^naringenin-chalcone synthase activity^molecular_function;GO:0009813^flavonoid biosynthetic process^biological_process	COG3424^The primary product of this enzyme is 4,2',4',6'- tetrahydroxychalcone (also termed naringenin-chalcone or chalcone) which can under specific conditions spontaneously isomerize into naringenin^H	PF00195.18^Chalcone and stilbene synthases, N-terminal domain
gene-HHC045771	1.85111	3.48228e-11	3.17841e-08	AIY34670.1^chalcone synthase^89.87%	Q9FSB7.1^RecName: Full=Chalcone synthase 3; AltName: Full=Naringenin-chalcone synthase 3^85.17%	K00660|CHS|http://www.genome.jp/dbget-bin/www_bget?ko:K00660	GO:0016210^naringenin-chalcone synthase activity^molecular_function;GO:0009813^flavonoid biosynthetic process^biological_process	COG3424^The primary product of this enzyme is 4,2',4',6'- tetrahydroxychalcone (also termed naringenin-chalcone or chalcone) which can under specific conditions spontaneously isomerize into naringenin^H	PF00195.18^Chalcone and stilbene synthases, N-terminal domain
gene-HHC013542	1.8383	0.000672747	0.0489173	ONK74948.1^uncharacterized protein A4U43_C03F11750^63.35%	Q9M2R9.1^RecName: Full=GDSL esterase/lipase At3g50400; AltName: Full=Extracellular lipase At3g50400; Flags: Precursor^35.71%	NA	GO:0016788^hydrolase activity, acting on ester bonds^molecular_function;GO:0016042^lipid catabolic process^biological_process;GO:0005576^extracellular region^cellular_component	COG3240^GDSL-like Lipase/Acylhydrolase^I	PF00657.21^GDSL-like Lipase/Acylhydrolase
gene-HHC010700	1.82011	7.21056e-05	0.00965602	AHM25239.1^flowering locus T^77.05%	Q9XFK7.1^RecName: Full=Protein MOTHER of FT and TFL1^64.67%	NA	GO:0009738^abscisic acid-activated signaling pathway^biological_process;GO:0010030^positive regulation of seed germination^biological_process;GO:0009737^response to abscisic acid^biological_process;GO:0005737^cytoplasm^cellular_component;GO:0005634^nucleus^cellular_component	COG1881|KOG3346^Protein MOTHER of FT and TF^S	PF01161.19^Phosphatidylethanolamine-binding protein
gene-HHC011886	1.80036	8.36713e-13	1.07484e-09	ONK66214.1^uncharacterized protein A4U43_C06F5410^65.6%	O81816.1^RecName: Full=Monooxygenase 2; Short=AtMO2^37.36%	NA	GO:0071949^FAD binding^molecular_function;GO:0004497^monooxygenase activity^molecular_function;GO:0002239^response to oomycetes^biological_process	COG0654|KOG2614^FAD binding domain^C	PF01494.18^FAD binding domain
gene-HHC053122	1.79493	0.000441884	0.0368421	XP_020271568.1^uncharacterized protein LOC109846732^40.75%	P49329.1^RecName: Full=Mannose-specific lectin; AltName: Full=Agglutinin; Contains: RecName: Full=Mannose-specific lectin heavy chain; Contains: RecName: Full=Mannose-specific lectin light chain; Flags: Precursor^41.59%	NA	GO:0005537^mannose binding^molecular_function;GO:0005576^extracellular region^cellular_component	NA	PF01453.23^D-mannose binding lectin
gene-HHC007804	1.71324	3.09085e-05	0.00489512	YP_009092678.1^photosystem II reaction center protein D2^98.02%	A4GGA2.1^RecName: Full=Photosystem II D2 protein; Short=PSII D2 protein; AltName: Full=Photosystem Q(A) protein^97.17%	K02706|psbD|http://www.genome.jp/dbget-bin/www_bget?ko:K02706	GO:0016168^chlorophyll binding^molecular_function;GO:0045156^electron transporter, transferring electrons within the cyclic electron transport pathway of photosynthesis activity^molecular_function;GO:0005506^iron ion binding^molecular_function;GO:0009772^photosynthetic electron transport in photosystem II^biological_process;GO:0018298^protein-chromophore linkage^biological_process;GO:0009535^chlo…	NA	PF00124.18^Photosynthetic reaction centre protein
new_gene270	1.69877	0.00026344	0.0253107	EXC32132.1^Non-specific lipid-transfer protein 8^29.73%	NA	NA	NA	NA	PF14368.5^Probable lipid transfer
gene-HHC017472	1.64855	0.000454118	0.0374125	XP_020256129.1^LOW QUALITY PROTEIN: early light-induced protein 1, chloroplastic-like^69.06%	P93735.1^RecName: Full=Early light-induced protein 1, chloroplastic; Flags: Precursor^67.83%	NA	GO:0071483^cellular response to blue light^biological_process;GO:0071490^cellular response to far red light^biological_process;GO:0034605^cellular response to heat^biological_process;GO:0071486^cellular response to high light intensity^biological_process;GO:0071491^cellular response to red light^biological_process;GO:0071492^cellular response to UV-A^biological_process;GO:0010117^photoprotection^…	NA	PF00504.20^Chlorophyll A-B binding protein
gene-HHC022002	1.63267	3.22276e-05	0.00505174	XP_020256129.1^LOW QUALITY PROTEIN: early light-induced protein 1, chloroplastic-like^63.87%	P93735.1^RecName: Full=Early light-induced protein 1, chloroplastic; Flags: Precursor^65.22%	NA	GO:0071483^cellular response to blue light^biological_process;GO:0071490^cellular response to far red light^biological_process;GO:0034605^cellular response to heat^biological_process;GO:0071486^cellular response to high light intensity^biological_process;GO:0071491^cellular response to red light^biological_process;GO:0071492^cellular response to UV-A^biological_process;GO:0010117^photoprotection^…	NA	PF00504.20^Chlorophyll A-B binding protein
gene-HHC010740	1.60599	0.00014306	0.0160579	XP_008777196.1^E3 ubiquitin-protein ligase RHA2A-like^50.63%	NA	K16282|RHA2|http://www.genome.jp/dbget-bin/www_bget?ko:K16282	NA	KOG0800^Zinc finger, C3HC4 type (RING finger)^O	PF13639.5^Ring finger domain
gene-HHC043015	1.59658	0.000114244	0.0136667	ONK64280.1^uncharacterized protein A4U43_C07F24030^68.51%	Q9SHL8.1^RecName: Full=Protein PIN-LIKES 5; AltName: Full=Auxin efflux carrier-like protein 5^55.14%	K07088|K07088|http://www.genome.jp/dbget-bin/www_bget?ko:K07088	GO:0010329^auxin efflux transmembrane transporter activity^molecular_function;GO:0010252^auxin homeostasis^biological_process;GO:0009734^auxin-activated signaling pathway^biological_process;GO:0010311^lateral root formation^biological_process;GO:0040009^regulation of growth rate^biological_process;GO:0009733^response to auxin^biological_process;GO:0005789^endoplasmic reticulum membrane^cellular_c…	COG0679|KOG2722^Membrane transport protein^S	PF03547.17^Membrane transport protein
gene-HHC030784	1.59498	2.90327e-08	1.57339e-05	AIA59797.1^flavanone 3'-hydroxylase, partial^75.47%	Q7G602.1^RecName: Full=Flavonoid 3'-monooxygenase CYP75B3; AltName: Full=Cytochrome P450 75B3; AltName: Full=Flavonoid 3'-hydroxylase; Short=OsF3'H^65.66%	K05280|E1.14.13.21|http://www.genome.jp/dbget-bin/www_bget?ko:K05280	GO:0020037^heme binding^molecular_function;GO:0005506^iron ion binding^molecular_function;GO:0016709^oxidoreductase activity, acting on paired donors, with incorporation or reduction of molecular oxygen, NAD(P)H as one donor, and incorporation of one atom of oxygen^molecular_function;GO:0009813^flavonoid biosynthetic process^biological_process;GO:0016021^integral component of membrane^cellular_co…	COG2124|KOG0156^flavonoid^Q	PF00067.21^Cytochrome P450
gene-HHC007801	1.58643	0.000102487	0.0126952	AEX96023.1^photosystem I P700 apoprotein A1 (chloroplast)^95.57%	A1E9J1.1^RecName: Full=Photosystem I P700 chlorophyll a apoprotein A1; AltName: Full=PSI-A; AltName: Full=PsaA^94.3%	K02689|psaA|http://www.genome.jp/dbget-bin/www_bget?ko:K02689	GO:0051539^4 iron, 4 sulfur cluster binding^molecular_function;GO:0016168^chlorophyll binding^molecular_function;GO:0009055^electron transfer activity^molecular_function;GO:0000287^magnesium ion binding^molecular_function;GO:0015979^photosynthesis^biological_process;GO:0018298^protein-chromophore linkage^biological_process;GO:0009535^chloroplast thylakoid membrane^cellular_component;GO:0016021^in…	NA	PF00223.18^Photosystem I psaA/psaB protein
gene-HHC048032	1.5349	6.18823e-07	0.000200591	XP_020256129.1^LOW QUALITY PROTEIN: early light-induced protein 1, chloroplastic-like^63.87%	P93735.1^RecName: Full=Early light-induced protein 1, chloroplastic; Flags: Precursor^65.22%	NA	GO:0071483^cellular response to blue light^biological_process;GO:0071490^cellular response to far red light^biological_process;GO:0034605^cellular response to heat^biological_process;GO:0071486^cellular response to high light intensity^biological_process;GO:0071491^cellular response to red light^biological_process;GO:0071492^cellular response to UV-A^biological_process;GO:0010117^photoprotection^…	NA	PF00504.20^Chlorophyll A-B binding protein
gene-HHC007671	1.51867	0.000165687	0.0179025	AYP33378.1^photosystem II protein D1 (plastid)^95.04%	A6MMS4.1^RecName: Full=Photosystem II protein D1; Short=PSII D1 protein; AltName: Full=Photosystem II Q(B) protein; Flags: Precursor^94.33%	K02703|psbA|http://www.genome.jp/dbget-bin/www_bget?ko:K02703	GO:0016168^chlorophyll binding^molecular_function;GO:0045156^electron transporter, transferring electrons within the cyclic electron transport pathway of photosynthesis activity^molecular_function;GO:0005506^iron ion binding^molecular_function;GO:0016682^oxidoreductase activity, acting on diphenols and related substances as donors, oxygen as acceptor^molecular_function;GO:0009772^photosynthetic e…	NA	PF00124.18^Photosynthetic reaction centre protein
gene-HHC050743	1.49348	5.59279e-05	0.00795002	RWV89594.1^hypothetical protein GW17_00048250^61.9%	NA	NA	NA	NA	NA
gene-HHC048350	1.49328	0.000401268	0.0347072	ONK64280.1^uncharacterized protein A4U43_C07F24030^70.95%	Q9SHL8.1^RecName: Full=Protein PIN-LIKES 5; AltName: Full=Auxin efflux carrier-like protein 5^55.44%	K07088|K07088|http://www.genome.jp/dbget-bin/www_bget?ko:K07088	GO:0010329^auxin efflux transmembrane transporter activity^molecular_function;GO:0010252^auxin homeostasis^biological_process;GO:0009734^auxin-activated signaling pathway^biological_process;GO:0010311^lateral root formation^biological_process;GO:0040009^regulation of growth rate^biological_process;GO:0009733^response to auxin^biological_process;GO:0005789^endoplasmic reticulum membrane^cellular_c…	COG0679|KOG2722^Membrane transport protein^S	PF03547.17^Membrane transport protein
gene-HHC050917	1.49278	0.000162787	0.0176441	XP_010911416.1^PREDICTED: valine--tRNA ligase, mitochondrial 1 isoform X1^88.89%	P93736.2^RecName: Full=Valine--tRNA ligase, mitochondrial 1; AltName: Full=AtSYV1; AltName: Full=Protein TWIN 2; AltName: Full=Valyl-tRNA synthetase; Short=ValRS; Flags: Precursor^78.45%	K01873|VARS, valS|http://www.genome.jp/dbget-bin/www_bget?ko:K01873	GO:0002161^aminoacyl-tRNA editing activity^molecular_function;GO:0005524^ATP binding^molecular_function;GO:0004832^valine-tRNA ligase activity^molecular_function;GO:0009793^embryo development ending in seed dormancy^biological_process;GO:0006438^valyl-tRNA aminoacylation^biological_process;GO:0009507^chloroplast^cellular_component;GO:0005829^cytosol^cellular_component;GO:0005739^mitochondrion^cel…	COG0525|KOG0432^Anticodon-binding domain of tRNA^J	PF00133.21^tRNA synthetases class I (I, L, M and V)
gene-HHC014931	1.44284	1.45455e-05	0.00269785	XP_020267129.1^probable sodium-coupled neutral amino acid transporter 6 isoform X1^65.41%	F4KBM7.1^RecName: Full=Amino acid transporter AVT6B; Short=AtAvt6B^56.37%	K14207|SLC38A2, SNAT2|http://www.genome.jp/dbget-bin/www_bget?ko:K14207	GO:0006865^amino acid transport^biological_process;GO:0071369^cellular response to ethylene stimulus^biological_process;GO:0071281^cellular response to iron ion^biological_process;GO:0071732^cellular response to nitric oxide^biological_process;GO:0016021^integral component of membrane^cellular_component	COG0814|KOG1305^amino acid transporter^E	PF01490.17^Transmembrane amino acid transporter protein
gene-HHC052090	1.4424	1.29284e-07	5.46839e-05	RDX63652.1^hypothetical protein CR513_57888, partial^77.55%	NA	NA	NA	NA	NA
gene-HHC023483	1.43492	7.48934e-06	0.00156482	ANO45527.1^photosystem I P700 apoprotein A1 (chloroplast)^99.55%	Q3BAP0.1^RecName: Full=Photosystem I P700 chlorophyll a apoprotein A1; AltName: Full=PSI-A; AltName: Full=PsaA^97.73%	K02689|psaA|http://www.genome.jp/dbget-bin/www_bget?ko:K02689	GO:0051539^4 iron, 4 sulfur cluster binding^molecular_function;GO:0016168^chlorophyll binding^molecular_function;GO:0009055^electron transfer activity^molecular_function;GO:0000287^magnesium ion binding^molecular_function;GO:0015979^photosynthesis^biological_process;GO:0018298^protein-chromophore linkage^biological_process;GO:0009535^chloroplast thylakoid membrane^cellular_component;GO:0016021^in…	NA	PF00223.18^Photosystem I psaA/psaB protein
gene-HHC003507	1.43165	8.87934e-07	0.000265492	XP_008779132.1^uncharacterized protein LOC103698861^58.9%	NA	NA	NA	NA	PF05635.10^23S rRNA-intervening sequence protein
gene-HHC031838	1.41771	0.000534763	0.0413089	XP_020267911.1^protein HEADING DATE 3A-like^89.77%	Q93WI9.1^RecName: Full=Protein HEADING DATE 3A; AltName: Full=FT-like protein A^78.03%	K16223|FT|http://www.genome.jp/dbget-bin/www_bget?ko:K16223	GO:0008429^phosphatidylethanolamine binding^molecular_function;GO:0030154^cell differentiation^biological_process;GO:0009908^flower development^biological_process;GO:0010229^inflorescence development^biological_process;GO:0009909^regulation of flower development^biological_process;GO:0048510^regulation of timing of transition from vegetative to reproductive phase^biological_process;GO:0048572^sho…	COG1881|KOG3346^protein HEADING DATE^S	PF01161.19^Phosphatidylethanolamine-binding protein
gene-HHC040552	1.41023	2.30939e-05	0.00390727	NA	NA	NA	NA	NA	PF12796.6^Ankyrin repeats (3 copies)
gene-HHC039954	1.39158	1.10589e-07	4.73541e-05	XP_020241901.1^flavonol synthase/flavanone 3-hydroxylase-like^73.29%	Q9ZWQ9.1^RecName: Full=Flavonol synthase/flavanone 3-hydroxylase; AltName: Full=CitFLS; Short=FLS^67.66%	K05278|FLS|http://www.genome.jp/dbget-bin/www_bget?ko:K05278	GO:0031418^L-ascorbic acid binding^molecular_function;GO:0046872^metal ion binding^molecular_function;GO:0045486^naringenin 3-dioxygenase activity^molecular_function;GO:0009813^flavonoid biosynthetic process^biological_process;GO:0005737^cytoplasm^cellular_component	COG3491|KOG0143^Flavonol synthase flavanone^Q	PF03171.19^2OG-Fe(II) oxygenase superfamily
gene-HHC030783	1.3809	3.59623e-09	2.54904e-06	AIA59797.1^flavanone 3'-hydroxylase, partial^75.47%	Q7G602.1^RecName: Full=Flavonoid 3'-monooxygenase CYP75B3; AltName: Full=Cytochrome P450 75B3; AltName: Full=Flavonoid 3'-hydroxylase; Short=OsF3'H^65.27%	K05280|E1.14.13.21|http://www.genome.jp/dbget-bin/www_bget?ko:K05280	GO:0020037^heme binding^molecular_function;GO:0005506^iron ion binding^molecular_function;GO:0016709^oxidoreductase activity, acting on paired donors, with incorporation or reduction of molecular oxygen, NAD(P)H as one donor, and incorporation of one atom of oxygen^molecular_function;GO:0009813^flavonoid biosynthetic process^biological_process;GO:0016021^integral component of membrane^cellular_co…	COG2124|KOG0156^flavonoid^Q	PF00067.21^Cytochrome P450
gene-HHC038833	1.3804	2.07059e-08	1.19694e-05	XP_009384464.1^PREDICTED: probable aquaporin TIP2-1^89.63%	Q7XA61.1^RecName: Full=Probable aquaporin TIP2-1; AltName: Full=Tonoplast intrinsic protein 2-1; Short=OsTIP2;1^85.06%	K09873|TIP|http://www.genome.jp/dbget-bin/www_bget?ko:K09873	GO:0015250^water channel activity^molecular_function;GO:0016021^integral component of membrane^cellular_component;GO:0005774^vacuolar membrane^cellular_component	COG0580|KOG0223^Aquaporin^G	PF00230.19^Major intrinsic protein
gene-HHC045251	1.3776	4.5545e-05	0.00675079	XP_020247188.1^bidirectional sugar transporter SWEET1a isoform X1^84.35%	Q8RZQ8.1^RecName: Full=Bidirectional sugar transporter SWEET1a; Short=OsSWEET1a^78.6%	K15382|SLC50A, SWEET|http://www.genome.jp/dbget-bin/www_bget?ko:K15382	GO:0051119^sugar transmembrane transporter activity^molecular_function;GO:0005887^integral component of plasma membrane^cellular_component	KOG1623^Sugar efflux transporter for intercellular exchange^P	PF03083.15^Sugar efflux transporter for intercellular exchange
gene-HHC000023	1.36703	7.0849e-06	0.00149837	XP_020248244.1^uncharacterized protein LOC109825767^69.05%	NA	NA	NA	NA	PF02209.18^Villin headpiece domain
new_gene430	1.34612	0.000231367	0.0231261	XP_020275309.1^aldose 1-epimerase-like^74.47%	Q5EA79.1^RecName: Full=Aldose 1-epimerase; AltName: Full=Galactose mutarotase^48.31%	K01785|galM, GALM|http://www.genome.jp/dbget-bin/www_bget?ko:K01785	GO:0004034^aldose 1-epimerase activity^molecular_function;GO:0030246^carbohydrate binding^molecular_function;GO:0033499^galactose catabolic process via UDP-galactose^biological_process;GO:0006006^glucose metabolic process^biological_process;GO:0005737^cytoplasm^cellular_component	COG2017|KOG1604^Converts alpha-aldose to the beta-anomer. It is active on D-glucose, L-arabinose, D-xylose, D-galactose, maltose and lactose (By similarity)^G	PF01263.19^Aldose 1-epimerase
gene-HHC030768	1.34496	7.33548e-07	0.000233416	AFM36768.1^chalcone synthase^91.74%	Q9FUB7.1^RecName: Full=Chalcone synthase; AltName: Full=Naringenin-chalcone synthase^87.12%	K00660|CHS|http://www.genome.jp/dbget-bin/www_bget?ko:K00660	GO:0016210^naringenin-chalcone synthase activity^molecular_function;GO:0009813^flavonoid biosynthetic process^biological_process	COG3424^The primary product of this enzyme is 4,2',4',6'- tetrahydroxychalcone (also termed naringenin-chalcone or chalcone) which can under specific conditions spontaneously isomerize into naringenin^H	PF00195.18^Chalcone and stilbene synthases, N-terminal domain
gene-HHC001557	1.33968	8.40458e-05	0.0107171	NP_783227.1^photosystem II protein D2^98.24%	B5LMM1.1^RecName: Full=Photosystem II D2 protein; Short=PSII D2 protein; AltName: Full=Photosystem Q(A) protein^98.24%	K02706|psbD|http://www.genome.jp/dbget-bin/www_bget?ko:K02706	GO:0016168^chlorophyll binding^molecular_function;GO:0045156^electron transporter, transferring electrons within the cyclic electron transport pathway of photosynthesis activity^molecular_function;GO:0005506^iron ion binding^molecular_function;GO:0009772^photosynthetic electron transport in photosystem II^biological_process;GO:0018298^protein-chromophore linkage^biological_process;GO:0009535^chlo…	NA	PF00124.18^Photosynthetic reaction centre protein
gene-HHC021382	1.33299	2.97809e-08	1.58911e-05	ONK71656.1^uncharacterized protein A4U43_C04F10980^46.27%	Q8L8A8.1^RecName: Full=Growth-regulating factor 2; Short=AtGRF2; AltName: Full=Transcription activator GRF2^32.7%	NA	GO:0005524^ATP binding^molecular_function;GO:0008285^negative regulation of cell population proliferation^biological_process;GO:0006355^regulation of transcription, DNA-templated^biological_process;GO:0048364^root development^biological_process;GO:0006351^transcription, DNA-templated^biological_process;GO:0005634^nucleus^cellular_component	NA	PF08879.9^WRC
gene-HHC026576	1.33212	1.94828e-14	3.55653e-11	XP_020272116.1^protein DETOXIFICATION 35^79.16%	F4JTB3.1^RecName: Full=Protein DETOXIFICATION 35; Short=AtDTX35; AltName: Full=Multidrug and toxic compound extrusion protein 35; Short=MATE protein 35; AltName: Full=Protein DETOXIFYING EFFLUX CARRIER 35; Short=Protein DTX5; AltName: Full=Protein FLOWER FLAVONOID TRANSPORTER; Short=Protein FFT^64.33%	K03327|TC.MATE, SLC47A, norM, mdtK, dinF|http://www.genome.jp/dbget-bin/www_bget?ko:K03327	GO:0015297^antiporter activity^molecular_function;GO:0015238^xenobiotic transmembrane transporter activity^molecular_function;GO:0006855^drug transmembrane transport^biological_process;GO:0009813^flavonoid biosynthetic process^biological_process;GO:0016021^integral component of membrane^cellular_component;GO:0005774^vacuolar membrane^cellular_component;GO:0005773^vacuole^cellular_component	COG0534|KOG1347^protein TRANSPARENT TESTA^V	PF01554.17^MatE
gene-HHC001556	1.33001	2.14331e-05	0.00372825	AAS46120.1^photosystem I P700 apoprotein A2 (chloroplast)^100.0%	Q9MTN7.2^RecName: Full=Photosystem I P700 chlorophyll a apoprotein A2; AltName: Full=PSI-B; AltName: Full=PsaB^100.0%	K02690|psaB|http://www.genome.jp/dbget-bin/www_bget?ko:K02690	GO:0051539^4 iron, 4 sulfur cluster binding^molecular_function;GO:0016168^chlorophyll binding^molecular_function;GO:0009055^electron transfer activity^molecular_function;GO:0000287^magnesium ion binding^molecular_function;GO:0015979^photosynthesis^biological_process;GO:0018298^protein-chromophore linkage^biological_process;GO:0009535^chloroplast thylakoid membrane^cellular_component;GO:0016021^in…	NA	PF00223.18^Photosystem I psaA/psaB protein
gene-HHC038837	1.32894	1.32457e-18	3.82845e-15	XP_009384464.1^PREDICTED: probable aquaporin TIP2-1^89.92%	Q7XA61.1^RecName: Full=Probable aquaporin TIP2-1; AltName: Full=Tonoplast intrinsic protein 2-1; Short=OsTIP2;1^85.14%	K09873|TIP|http://www.genome.jp/dbget-bin/www_bget?ko:K09873	GO:0015250^water channel activity^molecular_function;GO:0016021^integral component of membrane^cellular_component;GO:0005774^vacuolar membrane^cellular_component	COG0580|KOG0223^Aquaporin^G	PF00230.19^Major intrinsic protein
gene-HHC015113	1.3043	2.45185e-05	0.00410821	XP_020274425.1^LOW QUALITY PROTEIN: expansin-A1-like^63.82%	Q9LDR9.1^RecName: Full=Expansin-A10; Short=AtEXPA10; AltName: Full=Alpha-expansin-10; Short=At-EXP10; Short=AtEx10; AltName: Full=Ath-ExpAlpha-1.1; Flags: Precursor^56.45%	NA	GO:0009664^plant-type cell wall organization^biological_process;GO:0005618^cell wall^cellular_component;GO:0005576^extracellular region^cellular_component;GO:0016020^membrane^cellular_component	NA	PF01357.20^Pollen allergen
gene-HHC040855	1.30163	3.87375e-05	0.00597142	RDX63652.1^hypothetical protein CR513_57888, partial^77.55%	NA	NA	NA	NA	NA
gene-HHC038835	1.29779	6.40756e-20	2.12279e-16	XP_009384464.1^PREDICTED: probable aquaporin TIP2-1^89.52%	Q7XA61.1^RecName: Full=Probable aquaporin TIP2-1; AltName: Full=Tonoplast intrinsic protein 2-1; Short=OsTIP2;1^84.74%	K09873|TIP|http://www.genome.jp/dbget-bin/www_bget?ko:K09873	GO:0015250^water channel activity^molecular_function;GO:0016021^integral component of membrane^cellular_component;GO:0005774^vacuolar membrane^cellular_component	COG0580|KOG0223^Aquaporin^G	PF00230.19^Major intrinsic protein
gene-HHC024305	1.26411	1.33577e-05	0.00253169	RWV86313.1^hypothetical protein GW17_00051807^75.1%	P33560.1^RecName: Full=Probable aquaporin TIP-type; AltName: Full=Dark intrinsic protein; AltName: Full=Tonoplast intrinsic protein DiP^70.28%	K09873|TIP|http://www.genome.jp/dbget-bin/www_bget?ko:K09873	GO:0015267^channel activity^molecular_function;GO:0016021^integral component of membrane^cellular_component;GO:0005774^vacuolar membrane^cellular_component	COG0580|KOG0223^Aquaporin^G	PF00230.19^Major intrinsic protein
gene-HHC017510	1.26291	5.54304e-05	0.00791172	XP_010936171.1^PREDICTED: auxin-responsive protein IAA30^70.45%	O24407.1^RecName: Full=Auxin-responsive protein IAA16; AltName: Full=Indoleacetic acid-induced protein 16^60.16%	K14484|IAA|http://www.genome.jp/dbget-bin/www_bget?ko:K14484	GO:0003700^DNA-binding transcription factor activity^molecular_function;GO:0009734^auxin-activated signaling pathway^biological_process;GO:0009733^response to auxin^biological_process;GO:0005634^nucleus^cellular_component	NA	PF02309.15^AUX/IAA family
gene-HHC037273	1.25596	7.80836e-05	0.0101433	YP_009057150.1^photosystem I P700 apoprotein A2 (chloroplast)^97.62%	Q0ZJ21.1^RecName: Full=Photosystem I P700 chlorophyll a apoprotein A2; AltName: Full=PSI-B; AltName: Full=PsaB^96.75%	K02690|psaB|http://www.genome.jp/dbget-bin/www_bget?ko:K02690	GO:0051539^4 iron, 4 sulfur cluster binding^molecular_function;GO:0016168^chlorophyll binding^molecular_function;GO:0009055^electron transfer activity^molecular_function;GO:0000287^magnesium ion binding^molecular_function;GO:0015979^photosynthesis^biological_process;GO:0018298^protein-chromophore linkage^biological_process;GO:0009535^chloroplast thylakoid membrane^cellular_component;GO:0016021^in…	NA	PF00223.18^Photosystem I psaA/psaB protein
gene-HHC017411	1.24266	0.000495609	0.0388908	XP_010257692.1^PREDICTED: uncharacterized protein LOC104597686^39.39%	Q9LVC3.2^RecName: Full=Pumilio homolog 12; Short=APUM-12; Short=AtPUM12^43.65%	NA	GO:0003723^RNA binding^molecular_function;GO:0006417^regulation of translation^biological_process;GO:0005737^cytoplasm^cellular_component;GO:0005634^nucleus^cellular_component	COG5099|KOG2049^RNA binding^J	PF00806.18^Pumilio-family RNA binding repeat
gene-HHC015353	1.24076	0.00050367	0.0391218	XP_020265866.1^plasma membrane ATPase^88.43%	Q7XPY2.1^RecName: Full=Plasma membrane ATPase; AltName: Full=Proton pump^86.44%	K01535|PMA1, PMA2|http://www.genome.jp/dbget-bin/www_bget?ko:K01535	GO:0005524^ATP binding^molecular_function;GO:0046872^metal ion binding^molecular_function;GO:0008553^proton-exporting ATPase activity, phosphorylative mechanism^molecular_function;GO:0120029^proton export across plasma membrane^biological_process;GO:1902600^proton transmembrane transport^biological_process;GO:0051453^regulation of intracellular pH^biological_process;GO:0016021^integral component …	COG0474|KOG0205^Plasma membrane^P	PF00122.19^E1-E2 ATPase
gene-HHC049945	1.22135	0.000420453	0.0357331	PUZ42666.1^hypothetical protein GQ55_9G600100^61.29%	NA	NA	NA	NA	PF01442.17^Apolipoprotein A1/A4/E domain
gene-HHC041758	1.22083	9.19166e-05	0.0115509	XP_020276345.1^serine/threonine-protein kinase TIO^75.92%	Q2QAV0.1^RecName: Full=Serine/threonine-protein kinase TIO; AltName: Full=Fused homolog; Short=AtFUSED; AltName: Full=Protein TWO-IN-ONE; Short=AtTIO^53.63%	K06228|FU|http://www.genome.jp/dbget-bin/www_bget?ko:K06228	GO:0005524^ATP binding^molecular_function;GO:0019894^kinesin binding^molecular_function;GO:0004674^protein serine/threonine kinase activity^molecular_function;GO:0000911^cytokinesis by cell plate formation^biological_process;GO:0009558^embryo sac cellularization^biological_process;GO:0007112^male meiosis cytokinesis^biological_process;GO:0005856^cytoskeleton^cellular_component;GO:0009524^phragmop…	KOG0597^S_TKc^T	PF00514.22^Armadillo/beta-catenin-like repeat
gene-HHC012082	1.20163	6.63992e-06	0.0014216	OIT37820.1^hypothetical protein A4A49_43070, partial^75.71%	NA	NA	NA	NA	NA
gene-HHC053594	1.18845	7.5448e-05	0.00994996	YP_009409236.1^PsaB (chloroplast)^99.74%	Q0ZJ21.1^RecName: Full=Photosystem I P700 chlorophyll a apoprotein A2; AltName: Full=PSI-B; AltName: Full=PsaB^99.22%	K02690|psaB|http://www.genome.jp/dbget-bin/www_bget?ko:K02690	GO:0051539^4 iron, 4 sulfur cluster binding^molecular_function;GO:0016168^chlorophyll binding^molecular_function;GO:0009055^electron transfer activity^molecular_function;GO:0000287^magnesium ion binding^molecular_function;GO:0015979^photosynthesis^biological_process;GO:0018298^protein-chromophore linkage^biological_process;GO:0009535^chloroplast thylakoid membrane^cellular_component;GO:0016021^in…	NA	PF00223.18^Photosystem I psaA/psaB protein
gene-HHC036278	1.18645	0.000636377	0.0467629	XP_009390333.1^PREDICTED: vacuolar amino acid transporter 1-like^66.6%	F4IUW3.1^RecName: Full=Amino acid transporter AVT1C; Short=AtAvt1C^57.17%	K15015|SLC32A, VGAT|http://www.genome.jp/dbget-bin/www_bget?ko:K15015	GO:0015171^amino acid transmembrane transporter activity^molecular_function;GO:0003333^amino acid transmembrane transport^biological_process;GO:0016021^integral component of membrane^cellular_component;GO:0005774^vacuolar membrane^cellular_component	COG0814|KOG1303^amino acid transporter^E	PF01490.17^Transmembrane amino acid transporter protein
gene-HHC026851	1.17177	1.23201e-05	0.00240062	XP_020275529.1^LOW QUALITY PROTEIN: myb family transcription factor EFM-like^54.03%	Q9ZQ85.2^RecName: Full=Myb family transcription factor EFM; AltName: Full=MYB-domain transcription factor HHO4; AltName: Full=Protein EARLY FLOWERING MYB; AltName: Full=Protein HRS1 HOMOLOG 4^34.08%	NA	GO:0003677^DNA binding^molecular_function;GO:0003700^DNA-binding transcription factor activity^molecular_function;GO:0009908^flower development^biological_process;GO:0009740^gibberellic acid mediated signaling pathway^biological_process;GO:0010452^histone H3-K36 methylation^biological_process;GO:0048579^negative regulation of long-day photoperiodism, flowering^biological_process;GO:1903507^negati…	NA	PF00249.30^Myb-like DNA-binding domain
gene-HHC052087	1.16622	8.10748e-05	0.0104535	PKU87287.1^hypothetical protein MA16_Dca009435^78.57%	NA	NA	NA	NA	NA
gene-HHC040550	1.16597	4.61787e-06	0.0010607	ACN37093.1^unknown^71.01%	NA	NA	NA	NA	NA
gene-HHC044306	1.16352	1.93508e-06	0.000512337	GBC10048.1^hypothetical protein RclHR1_00930026^89.03%	NA	NA	NA	NA	NA
gene-HHC031001	1.16141	0.000477966	0.0384635	YP_358635.1^ORF170^65.65%	Q6ENQ5.1^RecName: Full=Uncharacterized protein ycf68; AltName: Full=ORF 134 >Q6L3C9.1 RecName: Full=Uncharacterized protein ycf68; AltName: Full=ORF 134^73.53%	NA	GO:0009507^chloroplast^cellular_component	NA	PF13376.5^Bacteriocin-protection, YdeI or OmpD-Associated
gene-HHC016095	1.15021	1.07195e-05	0.00212453	ANA57340.1^actin-like protein 2^98.14%	P53492.1^RecName: Full=Actin-7; AltName: Full=Actin-2^97.88%	K10355|ACTF|http://www.genome.jp/dbget-bin/www_bget?ko:K10355	GO:0005524^ATP binding^molecular_function;GO:0005200^structural constituent of cytoskeleton^molecular_function;GO:0051301^cell division^biological_process;GO:0009733^response to auxin^biological_process;GO:0009416^response to light stimulus^biological_process;GO:0009611^response to wounding^biological_process;GO:0048364^root development^biological_process;GO:0010053^root epidermal cell differenti…	COG5277|KOG0676^Actins are highly conserved proteins that are involved in various types of cell motility and are ubiquitously expressed in all eukaryotic cells^Z	PF00022.18^Actin
gene-HHC005807	1.14123	6.27219e-12	6.79827e-09	XP_020244778.1^protein LURP-one-related 8-like^65.33%	Q9ZVI6.1^RecName: Full=Protein LURP-one-related 8^45.96%	NA	NA	NA	PF04525.11^LURP-one-related
gene-HHC017769	1.14057	0.000630599	0.0464367	XP_008792559.1^probable N-acetyltransferase HLS1^71.01%	Q42381.1^RecName: Full=Probable N-acetyltransferase HLS1; AltName: Full=Protein CONSTITUTIVE PHOTOMORPHOGENIC 3; AltName: Full=Protein HOOKLESS 1; AltName: Full=Protein UNUSUAL SUGAR RESPONSE 2^65.14%	NA	GO:0008080^N-acetyltransferase activity^molecular_function;GO:0016747^transferase activity, transferring acyl groups other than amino-acyl groups^molecular_function;GO:0009734^auxin-activated signaling pathway^biological_process;GO:0009640^photomorphogenesis^biological_process;GO:0040008^regulation of growth^biological_process;GO:0009723^response to ethylene^biological_process;GO:0009826^unidimen…	NA	PF00583.24^Acetyltransferase (GNAT) family
gene-HHC044181	1.13532	3.52614e-05	0.00548433	NA	NA	NA	NA	NA	NA
gene-HHC051636	1.13234	0.000125408	0.0145473	XP_020268114.1^heavy metal-associated isoprenylated plant protein 21-like^72.37%	Q9LF57.1^RecName: Full=Heavy metal-associated isoprenylated plant protein 21; Short=AtHIP21; Short=AtHIPP21; Flags: Precursor^53.59%	NA	GO:0046872^metal ion binding^molecular_function;GO:0055073^cadmium ion homeostasis^biological_process;GO:0071585^detoxification of cadmium ion^biological_process;GO:0030001^metal ion transport^biological_process;GO:0016020^membrane^cellular_component	COG2608|KOG1603^Farnesylated protein^P	PF00403.25^Heavy-metal-associated domain
gene-HHC044309	1.12789	1.60478e-06	0.000445282	GBC10048.1^hypothetical protein RclHR1_00930026^89.03%	NA	NA	NA	NA	NA
gene-HHC038893	1.12741	0.000136331	0.0155543	XP_026666088.1^RING-H2 finger protein ATL79-like^47.2%	Q9FGJ6.1^RecName: Full=RING-H2 finger protein ATL79; AltName: Full=RING-type E3 ubiquitin transferase ATL79; Flags: Precursor^41.38%	NA	GO:0046872^metal ion binding^molecular_function;GO:0016740^transferase activity^molecular_function;GO:0016567^protein ubiquitination^biological_process;GO:0016021^integral component of membrane^cellular_component	KOG0800^zinc finger (C3HC4-type RING finger) family protein^O	PF13639.5^Ring finger domain
gene-HHC018193	1.12099	1.89534e-05	0.00338856	ONK61960.1^uncharacterized protein A4U43_C08F35370^32.92%	NA	K02335|DPO1, polA|http://www.genome.jp/dbget-bin/www_bget?ko:K02335	NA	COG0749^POLAc^L	PF15419.5^Leukemia NUP98 fusion partner 1
gene-HHC026006	1.11404	0.000187111	0.0197257	XP_020253119.1^1-aminocyclopropane-1-carboxylate oxidase-like^88.06%	Q9FR99.1^RecName: Full=1-aminocyclopropane-1-carboxylate oxidase; Short=ACC oxidase; AltName: Full=Ethylene-forming enzyme; Short=EFE^81.97%	K05933|E1.14.17.4|http://www.genome.jp/dbget-bin/www_bget?ko:K05933	GO:0009815^1-aminocyclopropane-1-carboxylate oxidase activity^molecular_function;GO:0031418^L-ascorbic acid binding^molecular_function;GO:0046872^metal ion binding^molecular_function;GO:0009693^ethylene biosynthetic process^biological_process;GO:0009835^fruit ripening^biological_process	COG3491|KOG0143^1-aminocyclopropane-1-carboxylate oxidase^Q	PF14226.5^non-haem dioxygenase in morphine synthesis N-terminal
gene-HHC040555	1.11019	4.33638e-05	0.00651095	GBC10048.1^hypothetical protein RclHR1_00930026^89.03%	NA	NA	NA	NA	NA
gene-HHC043797	1.10883	1.3615e-12	1.62835e-09	XP_020248073.1^LOW QUALITY PROTEIN: superoxide dismutase^72.11%	P93407.1^RecName: Full=Superoxide dismutase^66.82%	K04565|SOD1|http://www.genome.jp/dbget-bin/www_bget?ko:K04565	GO:0005507^copper ion binding^molecular_function;GO:0004784^superoxide dismutase activity^molecular_function;GO:0071484^cellular response to light intensity^biological_process;GO:0071457^cellular response to ozone^biological_process;GO:0071472^cellular response to salt stress^biological_process;GO:0071329^cellular response to sucrose stimulus^biological_process;GO:0071493^cellular response to UV-…	COG2032|KOG0441^Destroys radicals which are normally produced within the cells and which are toxic to biological systems (By similarity)^P	PF00080.19^Copper/zinc superoxide dismutase (SODC)
gene-HHC042829	1.10013	0.000189765	0.0198248	ARI70437.1^flavanone 3-hydroxylase^81.65%	Q06942.1^RecName: Full=Naringenin,2-oxoglutarate 3-dioxygenase; AltName: Full=FHT; AltName: Full=Flavanone-3-hydroxylase; Short=F3H^78.25%	K00475|E1.14.11.9|http://www.genome.jp/dbget-bin/www_bget?ko:K00475	GO:0031418^L-ascorbic acid binding^molecular_function;GO:0046872^metal ion binding^molecular_function;GO:0045486^naringenin 3-dioxygenase activity^molecular_function;GO:0009813^flavonoid biosynthetic process^biological_process	COG3491|KOG0143^flavanone 3-hydroxylase^Q	PF03171.19^2OG-Fe(II) oxygenase superfamily
gene-HHC027400	1.09717	0.000305586	0.0284154	YP_005090365.1^cytochrome c oxidase subunit 1 (mitochondrion)^97.91%	P07506.3^RecName: Full=Cytochrome c oxidase subunit 1; AltName: Full=Cytochrome c oxidase polypeptide I^95.45%	K02256|COX1|http://www.genome.jp/dbget-bin/www_bget?ko:K02256	GO:0004129^cytochrome-c oxidase activity^molecular_function;GO:0020037^heme binding^molecular_function;GO:0046872^metal ion binding^molecular_function;GO:0009060^aerobic respiration^biological_process;GO:0015990^electron transport coupled proton transport^biological_process;GO:0006123^mitochondrial electron transport, cytochrome c to oxygen^biological_process;GO:0016021^integral component of memb…	COG0843|KOG4769^Cytochrome c oxidase is the component of the respiratory chain that catalyzes the reduction of oxygen to water. Subunits 1- 3 form the functional core of the enzyme complex. CO I is the catalytic subunit of the enzyme. Electrons originating in cytochrome c are transferred via the copper A center of subunit 2 and heme A of subunit 1 to the bimetallic center formed by heme A3 and co…	PF00115.19^Cytochrome C and Quinol oxidase polypeptide I
gene-HHC006559	1.06866	0.000232185	0.0231411	ALK28520.1^chalcone-flavanone isomerase^70.24%	Q8VZW3.1^RecName: Full=Probable chalcone--flavonone isomerase 3; Short=Chalcone isomerase 3; AltName: Full=Chalcone isomerase-like 1^60.49%	NA	GO:0045430^chalcone isomerase activity^molecular_function;GO:0009813^flavonoid biosynthetic process^biological_process;GO:0080167^response to karrikin^biological_process	NA	PF02431.14^Chalcone-flavanone isomerase
gene-HHC013199	1.06132	1.94603e-08	1.16039e-05	AUG71940.1^hydroxycinnamoyltransferase^56.39%	Q0JBZ8.1^RecName: Full=Hydroxycinnamoyltransferase 1; Short=OsHCT1; AltName: Full=BAHD-like hydroxycinnamoyl transferase HCT1^50.12%	K13065|E2.3.1.133, HCT|http://www.genome.jp/dbget-bin/www_bget?ko:K13065	GO:0016747^transferase activity, transferring acyl groups other than amino-acyl groups^molecular_function	NA	PF02458.14^Transferase family
gene-HHC040547	1.05918	6.79264e-05	0.00923905	PON38247.1^hypothetical protein PanWU01x14_314030^93.65%	NA	NA	NA	NA	PF00053.23^Laminin EGF domain
new_gene28	1.05489	0.000138159	0.0156204	XP_020264916.1^glucan endo-1,3-beta-glucosidase 13-like isoform X2^79.6%	Q9FJU9.1^RecName: Full=Glucan endo-1,3-beta-glucosidase 13; AltName: Full=(1->3)-beta-glucan endohydrolase 13; Short=(1->3)-beta-glucanase 13; AltName: Full=Beta-1,3-endoglucanase 13; Short=Beta-1,3-glucanase 13; Flags: Precursor^65.73%	NA	GO:0042973^glucan endo-1,3-beta-D-glucosidase activity^molecular_function;GO:0005975^carbohydrate metabolic process^biological_process;GO:0071555^cell wall organization^biological_process;GO:0006952^defense response^biological_process;GO:0031225^anchored component of membrane^cellular_component;GO:0046658^anchored component of plasma membrane^cellular_component;GO:0005576^extracellular region^cel…	NA	PF00332.17^Glycosyl hydrolases family 17
gene-HHC009471	1.05376	4.23465e-06	0.000999146	XP_020274249.1^probable LRR receptor-like serine/threonine-protein kinase At4g26540^79.29%	C0LGR3.1^RecName: Full=LRR receptor-like serine/threonine-protein kinase; AltName: Full=LRR receptor-like serine/threonine-protein kinase At4g26540; AltName: Full=Protein RECEPTOR OF RGF1; AltName: Full=Protein RGF1 INSENSITIVE 3; Flags: Precursor^55.81%	NA	GO:0005524^ATP binding^molecular_function;GO:0004674^protein serine/threonine kinase activity^molecular_function;GO:0010082^regulation of root meristem growth^biological_process;GO:0016021^integral component of membrane^cellular_component;GO:0005886^plasma membrane^cellular_component	COG4886^LRR receptor-like serine threonine-protein kinase^T	PF00069.24^Protein kinase domain
gene-HHC053825	1.05254	2.61788e-05	0.0042754	PKA58024.1^WD repeat-containing protein RUP2^53.43%	Q9FFA7.1^RecName: Full=WD repeat-containing protein RUP2; AltName: Full=Protein EARLY FLOWERING BY OVEREXPRESSION 2; AltName: Full=Protein REPRESSOR OF UV-B PHOTOMORPHOGENESIS 2^48.68%	K10143|RFWD2, COP1|http://www.genome.jp/dbget-bin/www_bget?ko:K10143	GO:0009658^chloroplast organization^biological_process;GO:0009908^flower development^biological_process;GO:0043496^regulation of protein homodimerization activity^biological_process;GO:0010224^response to UV-B^biological_process;GO:0080008^Cul4-RING E3 ubiquitin ligase complex^cellular_component;GO:0005829^cytosol^cellular_component;GO:0005634^nucleus^cellular_component	NA	PF00400.31^WD domain, G-beta repeat
gene-HHC044311	1.05014	7.47805e-06	0.00156482	PKA45999.1^hypothetical protein AXF42_Ash019760^84.72%	NA	NA	NA	NA	NA
gene-HHC000641	1.04707	9.3885e-07	0.000276167	ANK57460.1^rhamnose synthase 1^90.77%	Q9SYM5.1^RecName: Full=Trifunctional UDP-glucose 4,6-dehydratase/UDP-4-keto-6-deoxy-D-glucose 3,5-epimerase/UDP-4-keto-L-rhamnose-reductase RHM1; AltName: Full=Protein REPRESSOR OF LRX1 1; AltName: Full=Rhamnose biosynthetic enzyme 1; Short=AtRHM1; Includes: RecName: Full=UDP-glucose 4,6-dehydratase; Includes: RecName: Full=UDP-4-keto-6-deoxy-D-glucose 3,5-epimerase/UDP-4-keto-L-rhamnose 4-keto-r…	K12450|RHM|http://www.genome.jp/dbget-bin/www_bget?ko:K12450	GO:0008460^dTDP-glucose 4,6-dehydratase activity^molecular_function;GO:0016853^isomerase activity^molecular_function;GO:0016491^oxidoreductase activity^molecular_function;GO:0050377^UDP-glucose 4,6-dehydratase activity^molecular_function;GO:0010280^UDP-L-rhamnose synthase activity^molecular_function;GO:0010315^auxin efflux^biological_process;GO:0030154^cell differentiation^biological_process;GO:0…	COG1088|KOG0747^Rhamnose biosynthetic enzyme^G	PF16363.4^GDP-mannose 4,6 dehydratase
gene-HHC031365	1.04624	0.000320352	0.0296353	XP_020277272.1^LON peptidase N-terminal domain and RING finger protein 1 isoform X1^78.06%	D3YY23.2^RecName: Full=LON peptidase N-terminal domain and RING finger protein 1^40.2%	NA	GO:0046872^metal ion binding^molecular_function	COG2802|KOG4159^Zinc finger, C3HC4 type (RING finger)^O	PF02190.15^ATP-dependent protease La (LON) substrate-binding domain
gene-HHC011743	1.04451	1.98106e-12	2.29038e-09	XP_008803934.1^probable membrane-associated kinase regulator 6^41.35%	Q84JK8.1^RecName: Full=Probable membrane-associated kinase regulator 6^27.14%	NA	GO:0009738^abscisic acid-activated signaling pathway^biological_process;GO:0005886^plasma membrane^cellular_component	NA	NA
gene-HHC052572	1.03212	9.39559e-07	0.000276167	XP_008813474.1^amino acid transporter AVT1C-like isoform X2^68.95%	F4IUW3.1^RecName: Full=Amino acid transporter AVT1C; Short=AtAvt1C^60.79%	K15015|SLC32A, VGAT|http://www.genome.jp/dbget-bin/www_bget?ko:K15015	GO:0015171^amino acid transmembrane transporter activity^molecular_function;GO:0003333^amino acid transmembrane transport^biological_process;GO:0016021^integral component of membrane^cellular_component;GO:0005774^vacuolar membrane^cellular_component	COG0814|KOG1303^amino acid transporter^E	PF01490.17^Transmembrane amino acid transporter protein
gene-HHC011543	1.03008	0.000254024	0.0246505	XP_010914895.1^PREDICTED: transcription factor HY5^85.09%	O24646.1^RecName: Full=Transcription factor HY5; AltName: Full=Protein LONG HYPOCOTYL 5; AltName: Full=bZIP transcription factor 56; Short=AtbZIP56^64.24%	K16241|HY5|http://www.genome.jp/dbget-bin/www_bget?ko:K16241	GO:0003677^DNA binding^molecular_function;GO:0003700^DNA-binding transcription factor activity^molecular_function;GO:0003690^double-stranded DNA binding^molecular_function;GO:0043565^sequence-specific DNA binding^molecular_function;GO:0044212^transcription regulatory region DNA binding^molecular_function;GO:0009738^abscisic acid-activated signaling pathway^biological_process;GO:0009740^gibberelli…	KOG1414^transcription factor^K	PF00170.20^bZIP transcription factor
gene-HHC008255	1.02342	1.02986e-06	0.000297663	ESQ47365.1^hypothetical protein EUTSA_v10028070mg^61.22%	NA	NA	NA	NA	NA
gene-HHC021220	1.02069	0.000166819	0.0179688	XP_020259580.1^metalloendoproteinase 1-MMP-like^64.63%	Q8GWW6.1^RecName: Full=Metalloendoproteinase 4-MMP; Short=At4-MMP; AltName: Full=Matrix metalloproteinase 1; Short=AtMMP1; Flags: Precursor^53.74%	NA	GO:0004222^metalloendopeptidase activity^molecular_function;GO:0008270^zinc ion binding^molecular_function;GO:0030574^collagen catabolic process^biological_process;GO:0030198^extracellular matrix organization^biological_process;GO:0031225^anchored component of membrane^cellular_component;GO:0031012^extracellular matrix^cellular_component;GO:0005886^plasma membrane^cellular_component	KOG1565^metalloendoproteinase 1-like^OW	PF00413.23^Matrixin
gene-HHC006739	1.01596	0.000421371	0.0357331	BAU03482.1^hypothetical protein VIGAN_UM114500^85.39%	NA	NA	NA	NA	NA
gene-HHC041012	1.0138	0.000495025	0.0388908	NA	NA	NA	NA	NA	PF08149.10^BING4CT (NUC141) domain
gene-HHC051080	1.00689	1.01943e-05	0.00204382	XP_020256440.1^myb-related protein Zm38-like^68.08%	Q9LDR8.1^RecName: Full=Transcription factor MYB102; AltName: Full=Myb-related protein 102; Short=AtMYB102; AltName: Full=Myb-related protein M4; Short=AtM4^52.19%	K09422|MYBP|http://www.genome.jp/dbget-bin/www_bget?ko:K09422	GO:0003700^DNA-binding transcription factor activity^molecular_function;GO:0043565^sequence-specific DNA binding^molecular_function;GO:0044212^transcription regulatory region DNA binding^molecular_function;GO:0030154^cell differentiation^biological_process;GO:0006952^defense response^biological_process;GO:0006355^regulation of transcription, DNA-templated^biological_process;GO:0009737^response to…	COG5147|KOG0048^Transcription factor^K	PF00249.30^Myb-like DNA-binding domain
gene-HHC036632	1.00665	0.000236951	0.0234142	XP_010905080.1^PREDICTED: scarecrow-like protein 15^52.42%	O23210.3^RecName: Full=Scarecrow-like protein 15; Short=AtSCL15; AltName: Full=GRAS family protein 25; Short=AtGRAS-25^41.38%	NA	GO:0003700^DNA-binding transcription factor activity^molecular_function;GO:0043565^sequence-specific DNA binding^molecular_function;GO:0030154^cell differentiation^biological_process;GO:0048831^regulation of shoot system development^biological_process;GO:0006355^regulation of transcription, DNA-templated^biological_process;GO:0005634^nucleus^cellular_component	NA	PF03514.13^GRAS domain family
new_gene208	-1.00409	2.20328e-08	1.25276e-05	XP_020258671.1^myosin-binding protein 1-like^52.52%	F4HXQ7.1^RecName: Full=Myosin-binding protein 1^39.05%	NA	GO:0017022^myosin binding^molecular_function;GO:0016021^integral component of membrane^cellular_component;GO:0030133^transport vesicle^cellular_component	NA	PF00244.19^14-3-3 protein
gene-HHC030525	-1.00903	9.07905e-08	3.93622e-05	ONK65372.1^uncharacterized protein A4U43_C07F36430^65.82%	Q9SZJ2.1^RecName: Full=Glycine-rich domain-containing protein 2; Short=AtGRDP2^47.59%	NA	GO:0009734^auxin-activated signaling pathway^biological_process;GO:0071470^cellular response to osmotic stress^biological_process;GO:0010928^regulation of auxin mediated signaling pathway^biological_process;GO:2000028^regulation of photoperiodism, flowering^biological_process	NA	PF07173.11^Glycine-rich domain-containing protein-like
new_gene679	-1.01188	4.5605e-08	2.1668e-05	NA	NA	NA	NA	NA	PF00257.18^Dehydrin
new_gene941	-1.0148	9.48865e-10	7.31343e-07	OQU84049.1^hypothetical protein SORBI_3005G220740^47.67%	Q9ZUI0.1^RecName: Full=Putative leucine-rich repeat receptor-like serine/threonine-protein kinase At2g24130; Flags: Precursor^36.52%	NA	GO:0005524^ATP binding^molecular_function;GO:0004674^protein serine/threonine kinase activity^molecular_function;GO:0016021^integral component of membrane^cellular_component;GO:0005886^plasma membrane^cellular_component	NA	PF08263.11^Leucine rich repeat N-terminal domain
gene-HHC049052	-1.0149	0.000685245	0.0497219	XP_010910239.1^PREDICTED: cysteine-rich receptor-like protein kinase 6^49.78%	Q9LRJ9.1^RecName: Full=Cysteine-rich repeat secretory protein 38; Flags: Precursor^39.91%	NA	GO:0009737^response to abscisic acid^biological_process;GO:0005618^cell wall^cellular_component;GO:0005576^extracellular region^cellular_component;GO:0005773^vacuole^cellular_component	NA	PF01657.16^Salt stress response/antifungal
new_gene458	-1.0193	1.50206e-08	9.13992e-06	XP_020265860.1^LRR receptor-like serine/threonine-protein kinase EFR^67.61%	Q9SD62.1^RecName: Full=Putative receptor-like protein kinase At3g47110; Flags: Precursor^40.53%	NA	GO:0005524^ATP binding^molecular_function;GO:0004674^protein serine/threonine kinase activity^molecular_function;GO:0016021^integral component of membrane^cellular_component;GO:0005886^plasma membrane^cellular_component	COG0515|COG4886^receptor-like protein kinase^T	PF00069.24^Protein kinase domain
gene-HHC040118	-1.02645	0.000161298	0.0176248	XP_020269097.1^probable RNA-dependent RNA polymerase 1^70.22%	Q9LQV2.1^RecName: Full=RNA-dependent RNA polymerase 1; Short=AtRDRP1; AltName: Full=RNA-directed RNA polymerase 1^58.34%	K11699|RDR, RDRP|http://www.genome.jp/dbget-bin/www_bget?ko:K11699	GO:0003723^RNA binding^molecular_function;GO:0003968^RNA-directed 5'-3' RNA polymerase activity^molecular_function;GO:0006952^defense response^biological_process;GO:0060148^positive regulation of posttranscriptional gene silencing^biological_process;GO:0070919^production of siRNA involved in chromatin silencing by small RNA^biological_process;GO:0030422^production of siRNA involved in RNA interfe…	KOG0988^rna-dependent rna polymerase^A	PF05183.11^RNA dependent RNA polymerase
gene-HHC003440	-1.02729	6.07646e-06	0.0013339	NA	NA	NA	NA	NA	NA
gene-HHC016901	-1.10063	4.33028e-06	0.001008	XP_020247877.1^acyl-CoA-binding domain-containing protein 3-like^46.38%	Q10P83.1^RecName: Full=Acyl-CoA-binding domain-containing protein 5; Short=Acyl-CoA binding protein 5; Short=OsACBP5; Flags: Precursor^33.84%	NA	GO:0000062^fatty-acyl-CoA binding^molecular_function;GO:0008289^lipid binding^molecular_function;GO:0005783^endoplasmic reticulum^cellular_component	COG4281|KOG0817^acyl-coa binding^I	PF00887.18^Acyl CoA binding protein
gene-HHC023595	-1.10865	0.000404149	0.0347829	RVW33482.1^Ferredoxin-3, chloroplastic^76.82%	P27788.1^RecName: Full=Ferredoxin-3, chloroplastic; AltName: Full=Ferredoxin III; Short=Fd III; Flags: Precursor^69.74%	K02639|petF|http://www.genome.jp/dbget-bin/www_bget?ko:K02639	GO:0051537^2 iron, 2 sulfur cluster binding^molecular_function;GO:0009055^electron transfer activity^molecular_function;GO:0046872^metal ion binding^molecular_function;GO:0022900^electron transport chain^biological_process;GO:0009507^chloroplast^cellular_component;GO:0009570^chloroplast stroma^cellular_component;GO:0009578^etioplast stroma^cellular_component	COG0633^2Fe-2S iron-sulfur cluster binding domain^C	PF00111.26^2Fe-2S iron-sulfur cluster binding domain
gene-HHC043959	-1.11296	7.54594e-07	0.00023793	ONK59732.1^uncharacterized protein A4U43_C08F9830^63.0%	Q945M9.1^RecName: Full=Nuclear transcription factor Y subunit A-9; Short=AtNF-YA-9^41.82%	K08064|NFYA|http://www.genome.jp/dbget-bin/www_bget?ko:K08064	GO:0003677^DNA binding^molecular_function;GO:0003700^DNA-binding transcription factor activity^molecular_function;GO:0009793^embryo development ending in seed dormancy^biological_process;GO:0055046^microgametogenesis^biological_process;GO:0045892^negative regulation of transcription, DNA-templated^biological_process;GO:0009555^pollen development^biological_process;GO:0048316^seed development^biol…	COG5224|KOG1561^Nuclear transcription factor Y subunit^K	PF02045.14^CCAAT-binding transcription factor (CBF-B/NF-YA) subunit B
gene-HHC022261	-1.11546	1.29172e-06	0.000367229	XP_020257818.1^flavonol synthase/flavanone 3-hydroxylase-like^70.99%	Q9FFF6.1^RecName: Full=Probable 2-oxoglutarate-dependent dioxygenase At5g05600^36.67%	NA	GO:0051213^dioxygenase activity^molecular_function;GO:0120091^jasmonic acid hydrolase^molecular_function;GO:0046872^metal ion binding^molecular_function;GO:0097237^cellular response to toxic substance^biological_process;GO:0009813^flavonoid biosynthetic process^biological_process;GO:2000022^regulation of jasmonic acid mediated signaling pathway^biological_process;GO:0080167^response to karrikin^b…	COG3491|KOG0143^gibberellin 20 oxidase^Q	PF03171.19^2OG-Fe(II) oxygenase superfamily
gene-HHC015099	-1.11713	0.000602428	0.0449932	XP_020276433.1^NAC domain-containing protein 68-like^55.24%	Q52QH4.1^RecName: Full=NAC domain-containing protein 68; Short=ONAC068; AltName: Full=OsNAC4^35.65%	NA	GO:0003677^DNA binding^molecular_function;GO:0006355^regulation of transcription, DNA-templated^biological_process;GO:0005634^nucleus^cellular_component	NA	NA
gene-HHC006437	-1.11815	0.000408763	0.0350929	XP_020275590.1^receptor-like protein 12 isoform X1^52.47%	Q9C699.2^RecName: Full=Receptor-like protein 7; Short=AtRLP7; Flags: Precursor^48.34%	NA	GO:0016021^integral component of membrane^cellular_component;GO:0005886^plasma membrane^cellular_component	COG4886|KOG0619^Leucine rich repeat N-terminal domain^T	PF13855.5^Leucine rich repeat
gene-HHC048599	-1.12037	6.27539e-05	0.00863713	XP_020253140.1^serine hydroxymethyltransferase 7 isoform X1^86.93%	Q84WV0.1^RecName: Full=Serine hydroxymethyltransferase 7; Short=AtSHMT7; AltName: Full=Glycine hydroxymethyltransferase 7; AltName: Full=Serine methylase 7^65.49%	K00600|glyA, SHMT|http://www.genome.jp/dbget-bin/www_bget?ko:K00600	GO:0016597^amino acid binding^molecular_function;GO:0050897^cobalt ion binding^molecular_function;GO:0004372^glycine hydroxymethyltransferase activity^molecular_function;GO:0030170^pyridoxal phosphate binding^molecular_function;GO:0070905^serine binding^molecular_function;GO:0008270^zinc ion binding^molecular_function;GO:1904482^cellular response to tetrahydrofolate^biological_process;GO:0046655^…	COG0112|KOG2467^Serine hydroxymethyltransferase^E	PF00464.18^Serine hydroxymethyltransferase
gene-HHC013678	-1.15638	7.65995e-05	0.0100176	XP_008803658.1^septum-promoting GTP-binding protein 1-like^66.33%	P87027.1^RecName: Full=Septum-promoting GTP-binding protein 1; AltName: Full=GTPase spg1; AltName: Full=Sid3 protein^45.45%	NA	GO:0005525^GTP binding^molecular_function;GO:0003924^GTPase activity^molecular_function;GO:0034613^cellular protein localization^biological_process;GO:0006886^intracellular protein transport^biological_process;GO:0140281^positive regulation of mitotic division septum assembly^biological_process;GO:0032482^Rab protein signal transduction^biological_process;GO:0031028^septation initiation signaling…	COG1100|KOG1673^septum-promoting GTP-binding protein^S	PF00071.21^Ras family
gene-HHC032961	-1.17074	8.50231e-07	0.000260419	XP_020256536.1^terpene synthase 10-like isoform X1^69.57%	Q6PWU2.1^RecName: Full=(-)-alpha-terpineol synthase^50.85%	K18108|E4.2.3.111|http://www.genome.jp/dbget-bin/www_bget?ko:K18108	GO:0000287^magnesium ion binding^molecular_function;GO:0010333^terpene synthase activity^molecular_function;GO:0016114^terpenoid biosynthetic process^biological_process	NA	PF03936.15^Terpene synthase family, metal binding domain
gene-HHC024896	-1.17641	8.42779e-08	3.74756e-05	XP_020253520.1^glycerophosphodiester phosphodiesterase GDPD1, chloroplastic-like^74.53%	Q9SGA2.1^RecName: Full=Glycerophosphodiester phosphodiesterase GDPD1, chloroplastic; AltName: Full=Glycerophosphodiester phosphodiesterase 1; Short=AtGDPD1; AltName: Full=Protein SENESCENCE-RELATED GENE 3; Flags: Precursor^58.4%	NA	GO:0008889^glycerophosphodiester phosphodiesterase activity^molecular_function;GO:0000287^magnesium ion binding^molecular_function;GO:0030643^cellular phosphate ion homeostasis^biological_process;GO:0006071^glycerol metabolic process^biological_process;GO:0046475^glycerophospholipid catabolic process^biological_process;GO:0009507^chloroplast^cellular_component;GO:0009536^plastid^cellular_component	COG0584|KOG2421^Glycerophosphodiester phosphodiesterase^C	PF03009.16^Glycerophosphoryl diester phosphodiesterase family
gene-HHC009723	-1.21978	4.03653e-06	0.000965538	XP_020274832.1^ASC1-like protein 1^84.11%	Q6EUN0.1^RecName: Full=ASC1-like protein 1; AltName: Full=Alternaria stem canker resistance-like protein 1^73.84%	K04710|CERS|http://www.genome.jp/dbget-bin/www_bget?ko:K04710	GO:0050291^sphingosine N-acyltransferase activity^molecular_function;GO:0046513^ceramide biosynthetic process^biological_process;GO:0005783^endoplasmic reticulum^cellular_component;GO:0005789^endoplasmic reticulum membrane^cellular_component;GO:0016021^integral component of membrane^cellular_component	COG5058|KOG1607^ASC1-like protein^U	PF03798.15^TLC domain
gene-HHC009690	-1.23276	1.3959e-05	0.00261705	ONK79404.1^uncharacterized protein A4U43_C01F6010, partial^66.56%	Q9LRA7.1^RecName: Full=Probable alpha,alpha-trehalose-phosphate synthase^58.8%	K16055|TPS|http://www.genome.jp/dbget-bin/www_bget?ko:K16055	GO:0016757^transferase activity, transferring glycosyl groups^molecular_function;GO:0016311^dephosphorylation^biological_process;GO:0005737^cytoplasm^cellular_component;GO:0005829^cytosol^cellular_component	COG0380|COG1877|KOG1050^Glycosyltransferase family 20^G	PF00982.20^Glycosyltransferase family 20
gene-HHC003559	-1.23774	6.73957e-05	0.00920297	AMM04377.1^UDP-xylose synthase^81.6%	Q8VZC0.1^RecName: Full=UDP-glucuronic acid decarboxylase 1; AltName: Full=UDP-XYL synthase 1; AltName: Full=UDP-glucuronate decarboxylase 1; Short=UGD; Short=UXS-1^76.77%	K08678|UXS1, uxs|http://www.genome.jp/dbget-bin/www_bget?ko:K08678	GO:0070403^NAD+ binding^molecular_function;GO:0048040^UDP-glucuronate decarboxylase activity^molecular_function;GO:0042732^D-xylose metabolic process^biological_process;GO:0033320^UDP-D-xylose biosynthetic process^biological_process;GO:0005737^cytoplasm^cellular_component;GO:0032580^Golgi cisterna membrane^cellular_component;GO:0016021^integral component of membrane^cellular_component	COG0451|KOG1429^RmlD substrate binding domain^GM	PF16363.4^GDP-mannose 4,6 dehydratase
gene-HHC020768	-1.25268	3.60117e-09	2.54904e-06	OAY70277.1^Oligopeptide transporter 4^84.91%	Q9FME8.1^RecName: Full=Oligopeptide transporter 4; Short=AtOPT4^75.76%	NA	GO:0035673^oligopeptide transmembrane transporter activity^molecular_function;GO:0015031^protein transport^biological_process;GO:0080167^response to karrikin^biological_process;GO:0005887^integral component of plasma membrane^cellular_component;GO:0016020^membrane^cellular_component	KOG2262^OPT oligopeptide transporter protein^T	PF03169.14^OPT oligopeptide transporter protein
gene-HHC006579	-1.26542	0.000356853	0.0314939	XP_008813239.1^pathogenesis-related genes transcriptional activator PTI6-like^64.63%	O04682.1^RecName: Full=Pathogenesis-related genes transcriptional activator PTI6; AltName: Full=PTO-interacting protein 6^48.41%	K13434|PTI6|http://www.genome.jp/dbget-bin/www_bget?ko:K13434	GO:0003677^DNA binding^molecular_function;GO:0003700^DNA-binding transcription factor activity^molecular_function;GO:0006952^defense response^biological_process;GO:0005634^nucleus^cellular_component	NA	PF00847.19^AP2 domain
gene-HHC044902	-1.27084	2.90936e-07	0.000108504	XP_020274244.1^phospholipid--sterol O-acyltransferase^85.26%	Q4VCM1.2^RecName: Full=Phospholipid--sterol O-acyltransferase; AltName: Full=Lecithin-cholesterol acyltransferase-like 2^75.08%	NA	GO:0080096^phosphatidate-sterol O-acyltransferase activity^molecular_function;GO:0004607^phosphatidylcholine-sterol O-acyltransferase activity^molecular_function;GO:0080095^phosphatidylethanolamine-sterol O-acyltransferase activity^molecular_function;GO:0010150^leaf senescence^biological_process;GO:0016127^sterol catabolic process^biological_process;GO:0034434^sterol esterification^biological_pro…	KOG2369^Pfam:LACT^I	PF02450.14^Lecithin:cholesterol acyltransferase
gene-HHC002430	-1.27138	0.000507234	0.0392699	XP_020265866.1^plasma membrane ATPase^92.19%	Q7XPY2.1^RecName: Full=Plasma membrane ATPase; AltName: Full=Proton pump^89.54%	K01535|PMA1, PMA2|http://www.genome.jp/dbget-bin/www_bget?ko:K01535	GO:0005524^ATP binding^molecular_function;GO:0046872^metal ion binding^molecular_function;GO:0008553^proton-exporting ATPase activity, phosphorylative mechanism^molecular_function;GO:0120029^proton export across plasma membrane^biological_process;GO:1902600^proton transmembrane transport^biological_process;GO:0051453^regulation of intracellular pH^biological_process;GO:0016021^integral component …	COG0474|KOG0205^Plasma membrane^P	PF00122.19^E1-E2 ATPase
gene-HHC045209	-1.28703	2.5287e-05	0.00420164	XP_020257239.1^probable glycosyltransferase At5g03795^76.63%	Q9FFN2.2^RecName: Full=Probable glycosyltransferase At5g03795^64.29%	NA	GO:0016757^transferase activity, transferring glycosyl groups^molecular_function;GO:0071555^cell wall organization^biological_process;GO:0006486^protein glycosylation^biological_process;GO:0000139^Golgi membrane^cellular_component;GO:0016021^integral component of membrane^cellular_component	KOG1021^Exostosin family^GMW	PF03016.14^Exostosin family
gene-HHC046030	-1.30216	0.000344456	0.0306336	XP_008782464.1^uncharacterized protein LOC103701989^46.53%	NA	NA	NA	NA	PF07816.10^Protein of unknown function (DUF1645)
gene-HHC038093	-1.30297	0.000446318	0.0370337	XP_020257154.1^LOW QUALITY PROTEIN: primary amine oxidase 1-like^75.8%	Q43077.1^RecName: Full=Primary amine oxidase; AltName: Full=Amine oxidase^51.47%	K00276|AOC3, AOC2, tynA|http://www.genome.jp/dbget-bin/www_bget?ko:K00276	GO:0052595^aliphatic-amine oxidase activity^molecular_function;GO:0052594^aminoacetone:oxygen oxidoreductase(deaminating) activity^molecular_function;GO:0005507^copper ion binding^molecular_function;GO:0052597^diamine oxidase activity^molecular_function;GO:0052596^phenethylamine:oxygen oxidoreductase (deaminating) activity^molecular_function;GO:0008131^primary amine oxidase activity^molecular_fun…	COG3733|KOG1186^amine oxidase^Q	PF01179.19^Copper amine oxidase, enzyme domain
gene-HHC005207	-1.31425	0.00029572	0.027796	PNX85949.1^hypothetical protein L195_g042023^88.71%	NA	NA	NA	KOG4585^Pfam:Transposase_11^L	PF13359.5^DDE superfamily endonuclease
gene-HHC020762	-1.32267	1.09978e-12	1.36231e-09	OAY70277.1^Oligopeptide transporter 4^85.26%	Q9FME8.1^RecName: Full=Oligopeptide transporter 4; Short=AtOPT4^75.86%	NA	GO:0035673^oligopeptide transmembrane transporter activity^molecular_function;GO:0015031^protein transport^biological_process;GO:0080167^response to karrikin^biological_process;GO:0005887^integral component of plasma membrane^cellular_component;GO:0016020^membrane^cellular_component	KOG2262^oligopeptide transporter^P	PF03169.14^OPT oligopeptide transporter protein
gene-HHC021420	-1.32681	4.72117e-05	0.00696805	XP_020262919.1^receptor-like cytosolic serine/threonine-protein kinase RBK1^68.9%	Q9CAL8.1^RecName: Full=Proline-rich receptor-like protein kinase PERK13; AltName: Full=Proline-rich extensin-like receptor kinase 13; Short=AtPERK13; AltName: Full=Protein ROOT HAIR SPECIFIC 10^46.96%	NA	GO:0005524^ATP binding^molecular_function;GO:0019901^protein kinase binding^molecular_function;GO:0004675^transmembrane receptor protein serine/threonine kinase activity^molecular_function;GO:0006468^protein phosphorylation^biological_process;GO:0016021^integral component of membrane^cellular_component;GO:0005886^plasma membrane^cellular_component	COG0515^kinase family^T	PF00069.24^Protein kinase domain
gene-HHC016467	-1.33424	6.97943e-05	0.00938274	XP_020277265.1^endoglucanase 10-like^95.24%	P0C1U4.1^RecName: Full=Endoglucanase 9; AltName: Full=Endo-1,4-beta glucanase 9; AltName: Full=OsCel9D; AltName: Full=OsGLU1^84.76%	NA	GO:0008810^cellulase activity^molecular_function;GO:0071555^cell wall organization^biological_process;GO:0030245^cellulose catabolic process^biological_process;GO:0016021^integral component of membrane^cellular_component	NA	PF00759.18^Glycosyl hydrolase family 9
gene-HHC006343	-1.33792	6.17573e-07	0.000200591	XP_020242012.1^cyclin-dependent protein kinase inhibitor SMR2-like^41.26%	NA	NA	NA	NA	NA
gene-HHC015769	-1.34358	0.000177631	0.0189568	XP_010935791.1^PREDICTED: 2-methyl-6-phytyl-1,4-hydroquinone methyltransferase 1, chloroplastic^70.85%	Q9LY74.1^RecName: Full=2-methyl-6-phytyl-1,4-hydroquinone methyltransferase, chloroplastic; AltName: Full=37 kDa inner envelope membrane protein; Short=E37; AltName: Full=MPBQ/MSBQ methyltransferase; AltName: Full=Protein ALBINO OR PALE GREEN MUTANT 1; AltName: Full=Protein INNER ENVELOPE PROTEIN 37; AltName: Full=Protein VITAMIN E DEFECTIVE 3; Flags: Precursor^68.33%	K12502|VTE3, APG1|http://www.genome.jp/dbget-bin/www_bget?ko:K12502	GO:0102550^2-methyl-6-geranylgeranyl-1,4-benzoquinol methyltransferase activity^molecular_function;GO:0051741^2-methyl-6-phytyl-1,4-benzoquinone methyltransferase activity^molecular_function;GO:0008757^S-adenosylmethionine-dependent methyltransferase activity^molecular_function;GO:0010236^plastoquinone biosynthetic process^biological_process;GO:0010189^vitamin E biosynthetic process^biological_pr…	COG0500^37 kDa inner envelope membrane protein^H	PF08241.11^Methyltransferase domain
gene-HHC002654	-1.3813	3.91411e-05	0.00599027	XP_020267746.1^glycerophosphodiester phosphodiesterase GDPDL4-like^67.81%	Q9SZ11.3^RecName: Full=Glycerophosphodiester phosphodiesterase GDPDL3; AltName: Full=Glycerophosphodiester phosphodiesterase-like 3; Short=ATGDPDL3; AltName: Full=Glycerophosphodiesterase-like 2; AltName: Full=Protein MUTANT ROOT HAIR 5; AltName: Full=Protein SHAVEN 3; Flags: Precursor^50.76%	NA	GO:0008889^glycerophosphodiester phosphodiesterase activity^molecular_function;GO:0009932^cell tip growth^biological_process;GO:0006071^glycerol metabolic process^biological_process;GO:0010442^guard cell morphogenesis^biological_process;GO:0006629^lipid metabolic process^biological_process;GO:0052541^plant-type cell wall cellulose metabolic process^biological_process;GO:0010053^root epidermal cel…	COG0584|KOG2258^glycerophosphoryl diester phosphodiesterase^C	PF03009.16^Glycerophosphoryl diester phosphodiesterase family
gene-HHC013661	-1.38737	4.49259e-08	2.16418e-05	AAZ75685.1^5'-adenylylsulfate reductase^79.14%	P92980.2^RecName: Full=5'-adenylylsulfate reductase 3, chloroplastic; AltName: Full=3'-phosphoadenosine-5'-phosphosulfate reductase homolog 26; Short=PAPS reductase homolog 26; Short=Prh-26; AltName: Full=Adenosine 5'-phosphosulfate 5'-adenylylsulfate sulfotransferase 3; Short=APS sulfotransferase 3; AltName: Full=Thioredoxin-independent APS reductase 3; Flags: Precursor^79.35%	K05907|APR|http://www.genome.jp/dbget-bin/www_bget?ko:K05907	GO:0051539^4 iron, 4 sulfur cluster binding^molecular_function;GO:0033741^adenylyl-sulfate reductase (glutathione) activity^molecular_function;GO:0009973^adenylyl-sulfate reductase activity^molecular_function;GO:0046872^metal ion binding^molecular_function;GO:0045454^cell redox homeostasis^biological_process;GO:0019344^cysteine biosynthetic process^biological_process;GO:0000103^sulfate assimilati…	COG0175|KOG0189|KOG0191^reductase^E	PF01507.18^Phosphoadenosine phosphosulfate reductase family
gene-HHC044569	-1.38967	0.000572353	0.0432494	XP_020272199.1^jasmonic acid-amido synthetase JAR1-like^73.5%	Q6I581.1^RecName: Full=Jasmonoyl--L-amino acid synthetase GH3.5; AltName: Full=Auxin-responsive GH3-like protein 5; Short=OsGH3-5; AltName: Full=Indole-3-acetic acid-amido synthetase GH3.5; AltName: Full=Jasmonate-amino acid synthetase JAR1; AltName: Full=Jasmonic acid-amido synthetase JAR1; AltName: Full=Protein JASMONATE RESISTANT 1; Short=OsJAR1^62.26%	K14506|JAR1|http://www.genome.jp/dbget-bin/www_bget?ko:K14506	GO:0102053^(-)-jasmonoyl-isoleucine synthetase activity^molecular_function;GO:0070566^adenylyltransferase activity^molecular_function;GO:0005524^ATP binding^molecular_function;GO:0080123^jasmonate-amino synthetase activity^molecular_function;GO:0102058^jasmonoyl-leucine synthetase activity^molecular_function;GO:0102057^jasmonoyl-valine synthetase activity^molecular_function;GO:0009864^induced sys…	NA	PF03321.12^GH3 auxin-responsive promoter
gene-HHC011957	-1.41064	1.40839e-07	5.79812e-05	XP_020107531.1^peroxidase 12-like^78.7%	Q96520.1^RecName: Full=Peroxidase 12; Short=Atperox P12; AltName: Full=ATP4a; AltName: Full=PRXR6; Flags: Precursor^65.92%	K00430|E1.11.1.7|http://www.genome.jp/dbget-bin/www_bget?ko:K00430	GO:0020037^heme binding^molecular_function;GO:0046872^metal ion binding^molecular_function;GO:0004601^peroxidase activity^molecular_function;GO:0042744^hydrogen peroxide catabolic process^biological_process;GO:0006979^response to oxidative stress^biological_process;GO:0005618^cell wall^cellular_component;GO:0005576^extracellular region^cellular_component;GO:0016020^membrane^cellular_component;GO:…	NA	PF00141.22^Peroxidase
gene-HHC015774	-1.42588	1.97273e-22	9.7746e-19	AAL61615.1^ATP-sulfurylase^85.75%	Q9LIK9.1^RecName: Full=ATP sulfurylase 1, chloroplastic; Short=AtPS1; Flags: Precursor^82.7%	K13811|PAPSS|http://www.genome.jp/dbget-bin/www_bget?ko:K13811	GO:0004020^adenylylsulfate kinase activity^molecular_function;GO:0005524^ATP binding^molecular_function;GO:0004781^sulfate adenylyltransferase (ATP) activity^molecular_function;GO:0070814^hydrogen sulfide biosynthetic process^biological_process;GO:0046686^response to cadmium ion^biological_process;GO:0009735^response to cytokinin^biological_process;GO:0001887^selenium compound metabolic process^b…	COG2046|KOG0636^bifunctional 3-phosphoadenosine 5-phosphosulfate^F	PF01747.16^ATP-sulfurylase
gene-HHC012526	-1.44547	0.000343707	0.0306336	XP_020266884.1^uncharacterized protein LOC109842415^37.63%	NA	NA	NA	COG2801|KOG0017^Retrotransposon protein^C	PF00385.23^Chromo (CHRromatin Organisation MOdifier) domain
gene-HHC038945	-1.46236	5.12612e-06	0.0011697	XP_009392797.1^PREDICTED: flavone O-methyltransferase 1-like^67.31%	Q38J50.1^RecName: Full=Tricetin 3',4',5'-O-trimethyltransferase; Short=TaOMT2; AltName: Full=Caffeic acid 3-O-methyltransferase; Short=TaCM; AltName: Full=Flavone O-methyltransferase 2^64.69%	K13066|E2.1.1.68, COMT|http://www.genome.jp/dbget-bin/www_bget?ko:K13066	GO:0008171^O-methyltransferase activity^molecular_function;GO:0046983^protein dimerization activity^molecular_function;GO:0009813^flavonoid biosynthetic process^biological_process;GO:0009809^lignin biosynthetic process^biological_process	KOG3178^Caffeic acid 3-O-methyltransferase^S	PF00891.17^O-methyltransferase
gene-HHC031417	-1.49314	1.73882e-06	0.000471178	XP_020243122.1^oligopeptide transporter 3^80.56%	O23482.3^RecName: Full=Oligopeptide transporter 3; Short=AtOPT3^74.74%	NA	GO:0046915^transition metal ion transmembrane transporter activity^molecular_function;GO:0006875^cellular metal ion homeostasis^biological_process;GO:0055072^iron ion homeostasis^biological_process;GO:0007275^multicellular organism development^biological_process;GO:0015031^protein transport^biological_process;GO:1990388^xylem-to-phloem iron transport^biological_process;GO:0016021^integral compone…	KOG2262^oligopeptide transporter^P	PF03169.14^OPT oligopeptide transporter protein
gene-HHC048543	-1.50288	4.91823e-05	0.0071374	XP_020107531.1^peroxidase 12-like^79.94%	Q96520.1^RecName: Full=Peroxidase 12; Short=Atperox P12; AltName: Full=ATP4a; AltName: Full=PRXR6; Flags: Precursor^65.61%	K00430|E1.11.1.7|http://www.genome.jp/dbget-bin/www_bget?ko:K00430	GO:0020037^heme binding^molecular_function;GO:0046872^metal ion binding^molecular_function;GO:0004601^peroxidase activity^molecular_function;GO:0042744^hydrogen peroxide catabolic process^biological_process;GO:0006979^response to oxidative stress^biological_process;GO:0005618^cell wall^cellular_component;GO:0005576^extracellular region^cellular_component;GO:0016020^membrane^cellular_component;GO:…	NA	PF00141.22^Peroxidase
gene-HHC037456	-1.50645	0.00014036	0.015806	XP_020257388.1^sulfate transporter 1.2-like^84.55%	Q9MAX3.1^RecName: Full=Sulfate transporter 1.2^74.88%	K17470|SULTR1|http://www.genome.jp/dbget-bin/www_bget?ko:K17470	GO:0015301^anion:anion antiporter activity^molecular_function;GO:0008271^secondary active sulfate transmembrane transporter activity^molecular_function;GO:0015116^sulfate transmembrane transporter activity^molecular_function;GO:0015293^symporter activity^molecular_function;GO:0009970^cellular response to sulfate starvation^biological_process;GO:0005887^integral component of plasma membrane^cellul…	COG0659|KOG0236^sulfate transporter^P	PF00916.19^Sulfate permease family
gene-HHC000301	-1.50887	0.000225664	0.0226961	XP_020249210.1^ABC transporter G family member 39-like^79.74%	O24367.1^RecName: Full=Pleiotropic drug resistance protein TUR2; Short=Protein Turion 2^72.88%	NA	GO:0005524^ATP binding^molecular_function;GO:0016887^ATPase activity^molecular_function;GO:0006952^defense response^biological_process;GO:0016021^integral component of membrane^cellular_component;GO:0005886^plasma membrane^cellular_component	COG0842|KOG0065^Plant PDR ABC transporter associated^Q	PF01061.23^ABC-2 type transporter
gene-HHC023868	-1.5204	0.0004181	0.0357177	ONK72155.1^uncharacterized protein A4U43_C04F16360^80.11%	Q5JQD7.2^RecName: Full=Probable metal-nicotianamine transporter YSL12; AltName: Full=Protein YELLOW STRIPE LIKE 12; Short=OsYSL12^78.34%	NA	GO:0055085^transmembrane transport^biological_process;GO:0016021^integral component of membrane^cellular_component	COG1297^OPT oligopeptide transporter protein^P	PF03169.14^OPT oligopeptide transporter protein
gene-HHC037982	-1.52111	4.51801e-05	0.00672544	AAZ75685.1^5'-adenylylsulfate reductase^78.23%	P92981.2^RecName: Full=5'-adenylylsulfate reductase 2, chloroplastic; AltName: Full=3'-phosphoadenosine-5'-phosphosulfate reductase homolog 43; Short=PAPS reductase homolog 43; Short=Prh-43; AltName: Full=Adenosine 5'-phosphosulfate 5'-adenylylsulfate sulfotransferase 2; Short=APS sulfotransferase 2; AltName: Full=Thioredoxin-independent APS reductase 2; Flags: Precursor^68.35%	K05907|APR|http://www.genome.jp/dbget-bin/www_bget?ko:K05907	GO:0033741^adenylyl-sulfate reductase (glutathione) activity^molecular_function;GO:0009973^adenylyl-sulfate reductase activity^molecular_function;GO:0004604^phosphoadenylyl-sulfate reductase (thioredoxin) activity^molecular_function;GO:0045454^cell redox homeostasis^biological_process;GO:0019344^cysteine biosynthetic process^biological_process;GO:0000103^sulfate assimilation^biological_process;GO…	COG0175|KOG0189|KOG0191^reductase^E	PF01507.18^Phosphoadenosine phosphosulfate reductase family
new_gene414	-1.53173	1.25641e-06	0.000360144	XP_010911502.1^PREDICTED: geraniol 8-hydroxylase-like^53.91%	Q8VWZ7.1^RecName: Full=Geraniol 8-hydroxylase; AltName: Full=Cytochrome P450 76B6; AltName: Full=Geraniol 10-hydroxylase; Short=CrG10H^46.76%	NA	GO:0020037^heme binding^molecular_function;GO:0005506^iron ion binding^molecular_function;GO:0016709^oxidoreductase activity, acting on paired donors, with incorporation or reduction of molecular oxygen, NAD(P)H as one donor, and incorporation of one atom of oxygen^molecular_function;GO:0016099^monoterpenoid biosynthetic process^biological_process;GO:0005789^endoplasmic reticulum membrane^cellula…	COG2124|KOG0156^cytochrome P450^Q	PF00067.21^Cytochrome P450
gene-HHC014072	-1.53206	0.000569585	0.0432286	XP_020267656.1^two-component response regulator ARR2-like^63.57%	Q700D9.2^RecName: Full=Putative Myb family transcription factor At1g14600^63.51%	NA	GO:0003677^DNA binding^molecular_function;GO:0003700^DNA-binding transcription factor activity^molecular_function;GO:0006355^regulation of transcription, DNA-templated^biological_process;GO:0005634^nucleus^cellular_component	NA	PF00249.30^Myb-like DNA-binding domain
new_gene972	-1.54199	0.000219856	0.0222318	ERN20350.1^hypothetical protein AMTR_s00066p00199730^56.93%	Q9M2U5.1^RecName: Full=Endochitinase EP3; AltName: Full=Chitinase class IV; Short=AtchitIV; AltName: Full=Protein HOMOLOG OF CARROT EP3-3 CHITINASE; Short=AtEP3; Flags: Precursor^47.48%	K01183|E3.2.1.14|http://www.genome.jp/dbget-bin/www_bget?ko:K01183	GO:0008061^chitin binding^molecular_function;GO:0004568^chitinase activity^molecular_function;GO:0030247^polysaccharide binding^molecular_function;GO:0016998^cell wall macromolecule catabolic process^biological_process;GO:0006032^chitin catabolic process^biological_process;GO:0006952^defense response^biological_process;GO:0000272^polysaccharide catabolic process^biological_process;GO:0009617^resp…	COG3979|KOG4742^chitinase^T	PF00182.18^Chitinase class I
new_gene446	-1.56109	2.64248e-14	4.16599e-11	NA	NA	NA	NA	NA	PF06445.14^GyrI-like small molecule binding domain
gene-HHC016629	-1.56241	0.000328304	0.030124	XP_010911502.1^PREDICTED: geraniol 8-hydroxylase-like^55.14%	Q8VWZ7.1^RecName: Full=Geraniol 8-hydroxylase; AltName: Full=Cytochrome P450 76B6; AltName: Full=Geraniol 10-hydroxylase; Short=CrG10H^47.34%	NA	GO:0020037^heme binding^molecular_function;GO:0005506^iron ion binding^molecular_function;GO:0016709^oxidoreductase activity, acting on paired donors, with incorporation or reduction of molecular oxygen, NAD(P)H as one donor, and incorporation of one atom of oxygen^molecular_function;GO:0016099^monoterpenoid biosynthetic process^biological_process;GO:0005789^endoplasmic reticulum membrane^cellula…	COG2124|KOG0156^Cytochrome P450 family protein, expressed^Q	PF00067.21^Cytochrome P450
gene-HHC021096	-1.56416	2.20742e-14	3.71734e-11	XP_020263657.1^laccase-6-like isoform X1^78.42%	Q9ZPY2.1^RecName: Full=Laccase-6; AltName: Full=Benzenediol:oxygen oxidoreductase 6; AltName: Full=Diphenol oxidase 6; AltName: Full=Urishiol oxidase 6; Flags: Precursor^61.35%	K05909|E1.10.3.2|http://www.genome.jp/dbget-bin/www_bget?ko:K05909	GO:0005507^copper ion binding^molecular_function;GO:0052716^hydroquinone:oxygen oxidoreductase activity^molecular_function;GO:0046274^lignin catabolic process^biological_process;GO:0048046^apoplast^cellular_component	COG2132|KOG1263^Multicopper oxidase^Q	PF00394.21^Multicopper oxidase
gene-HHC017689	-1.56583	0.000695794	0.0499646	ONK74579.1^uncharacterized protein A4U43_C03F7940^54.55%	NA	NA	NA	NA	PF05678.13^VQ motif
gene-HHC017747	-1.59643	2.72075e-05	0.00436883	ONK76007.1^uncharacterized protein A4U43_C03F22860^67.4%	Q9FFF6.1^RecName: Full=Probable 2-oxoglutarate-dependent dioxygenase At5g05600^35.61%	NA	GO:0051213^dioxygenase activity^molecular_function;GO:0120091^jasmonic acid hydrolase^molecular_function;GO:0046872^metal ion binding^molecular_function;GO:0097237^cellular response to toxic substance^biological_process;GO:0009813^flavonoid biosynthetic process^biological_process;GO:2000022^regulation of jasmonic acid mediated signaling pathway^biological_process;GO:0080167^response to karrikin^b…	COG3491|KOG0143^gibberellin 20 oxidase^Q	PF03171.19^2OG-Fe(II) oxygenase superfamily
new_gene736	-1.60478	2.62628e-06	0.000665508	XP_020246461.1^cationic peroxidase SPC4-like^85.37%	P84516.2^RecName: Full=Cationic peroxidase SPC4; Flags: Precursor^67.8%	K00430|E1.11.1.7|http://www.genome.jp/dbget-bin/www_bget?ko:K00430	GO:0020037^heme binding^molecular_function;GO:0046872^metal ion binding^molecular_function;GO:0004601^peroxidase activity^molecular_function;GO:0042744^hydrogen peroxide catabolic process^biological_process;GO:0006979^response to oxidative stress^biological_process;GO:0005576^extracellular region^cellular_component	NA	PF00141.22^Peroxidase
gene-HHC049723	-1.60625	0.000343697	0.0306336	XP_020257602.1^remorin 4.1-like isoform X2^31.33%	NA	NA	NA	NA	PF03763.12^Remorin, C-terminal region
gene-HHC050406	-1.61228	0.000427364	0.0360649	XP_009394840.1^PREDICTED: VQ motif-containing protein 4-like^55.19%	Q5M750.1^RecName: Full=VQ motif-containing protein 4; Short=AtVQ4; AltName: Full=MPK3/6-targeted VQ-motif-containing protein 1^46.52%	NA	GO:0006952^defense response^biological_process;GO:0051245^negative regulation of cellular defense response^biological_process;GO:0043433^negative regulation of DNA-binding transcription factor activity^biological_process;GO:0005634^nucleus^cellular_component	NA	PF05678.13^VQ motif
gene-HHC023220	-1.61323	1.16013e-05	0.00227333	XP_009395840.1^PREDICTED: uncharacterized protein LOC103980998^51.91%	NA	NA	NA	NA	NA
new_gene205	-1.63199	0.000381619	0.0332565	XP_010932525.1^PREDICTED: cell number regulator 10 isoform X1^64.94%	D9HP25.1^RecName: Full=Cell number regulator 9; AltName: Full=ZmCNR09^56.0%	NA	GO:0016021^integral component of membrane^cellular_component	NA	PF04749.16^PLAC8 family
gene-HHC024490	-1.63782	7.28421e-05	0.00971714	QBC36000.1^heat shock transcription factor B2b^44.79%	Q652B0.1^RecName: Full=Heat stress transcription factor B-2c; AltName: Full=Heat stress transcription factor 24; Short=OsHsf-24^81.37%	K09419|HSFF|http://www.genome.jp/dbget-bin/www_bget?ko:K09419	GO:0003700^DNA-binding transcription factor activity^molecular_function;GO:0000978^RNA polymerase II proximal promoter sequence-specific DNA binding^molecular_function;GO:0043565^sequence-specific DNA binding^molecular_function;GO:0034605^cellular response to heat^biological_process;GO:0061408^positive regulation of transcription from RNA polymerase II promoter in response to heat stress^biologic…	COG5169|KOG0627^heat stress transcription factor^K	PF00447.16^HSF-type DNA-binding
gene-HHC018964	-1.64606	0.000451088	0.0372793	ANH58208.1^glutathione S-transferase^68.87%	Q03662.1^RecName: Full=Probable glutathione S-transferase; AltName: Full=Auxin-induced protein PGNT1/PCNT110^45.19%	K00799|GST, gst|http://www.genome.jp/dbget-bin/www_bget?ko:K00799	GO:0004364^glutathione transferase activity^molecular_function;GO:0009734^auxin-activated signaling pathway^biological_process	KOG0406^Glutathione S-transferase, N-terminal domain^O	PF13417.5^Glutathione S-transferase, N-terminal domain
gene-HHC052364	-1.65557	0.000263189	0.0253107	XP_008791593.1^transcription factor MYB4^42.32%	Q6K1S6.1^RecName: Full=Transcription factor MYB30; Short=OsMYB30^40.07%	K09422|MYBP|http://www.genome.jp/dbget-bin/www_bget?ko:K09422	GO:0043565^sequence-specific DNA binding^molecular_function;GO:0044212^transcription regulatory region DNA binding^molecular_function;GO:0030154^cell differentiation^biological_process;GO:0005634^nucleus^cellular_component	COG5147|KOG0048^Myb-related protein^K	PF00249.30^Myb-like DNA-binding domain
gene-HHC023292	-1.66647	5.2879e-13	7.05406e-10	XP_020243386.1^gamma-glutamylcyclotransferase 2-2-like^81.11%	Q84MC1.1^RecName: Full=Gamma-glutamylcyclotransferase 2-2; Short=AtGGCT2;2; AltName: Full=Gamma-glutamyl cyclotransferase 2;2^69.48%	NA	GO:0003839^gamma-glutamylcyclotransferase activity^molecular_function;GO:0006751^glutathione catabolic process^biological_process;GO:0005737^cytoplasm^cellular_component	COG3703|KOG3182^cation transport regulator-like protein^P	PF04752.11^ChaC-like protein
gene-HHC053011	-1.66694	4.19615e-07	0.000148509	AAZ75685.1^5'-adenylylsulfate reductase^78.88%	P92981.2^RecName: Full=5'-adenylylsulfate reductase 2, chloroplastic; AltName: Full=3'-phosphoadenosine-5'-phosphosulfate reductase homolog 43; Short=PAPS reductase homolog 43; Short=Prh-43; AltName: Full=Adenosine 5'-phosphosulfate 5'-adenylylsulfate sulfotransferase 2; Short=APS sulfotransferase 2; AltName: Full=Thioredoxin-independent APS reductase 2; Flags: Precursor^68.28%	K05907|APR|http://www.genome.jp/dbget-bin/www_bget?ko:K05907	GO:0033741^adenylyl-sulfate reductase (glutathione) activity^molecular_function;GO:0009973^adenylyl-sulfate reductase activity^molecular_function;GO:0004604^phosphoadenylyl-sulfate reductase (thioredoxin) activity^molecular_function;GO:0045454^cell redox homeostasis^biological_process;GO:0019344^cysteine biosynthetic process^biological_process;GO:0000103^sulfate assimilation^biological_process;GO…	COG0175|KOG0189|KOG0191^reductase^E	PF01507.18^Phosphoadenosine phosphosulfate reductase family
gene-HHC043298	-1.66887	0.000104096	0.0127835	XP_020250829.1^phosphoenolpyruvate carboxylase kinase 1-like^63.04%	Q9SPK4.1^RecName: Full=Phosphoenolpyruvate carboxylase kinase 1; Short=AtPPCK1^44.61%	NA	GO:0005524^ATP binding^molecular_function;GO:0009931^calcium-dependent protein serine/threonine kinase activity^molecular_function;GO:0005516^calmodulin binding^molecular_function;GO:0004683^calmodulin-dependent protein kinase activity^molecular_function;GO:0004674^protein serine/threonine kinase activity^molecular_function;GO:0009738^abscisic acid-activated signaling pathway^biological_process;G…	KOG0032^S_TKc^T	PF00069.24^Protein kinase domain
gene-HHC021484	-1.68547	0.000276789	0.0263018	XP_020103995.1^uncharacterized protein At2g34160-like^84.68%	O22969.1^RecName: Full=Uncharacterized protein At2g34160^65.29%	NA	GO:0003676^nucleic acid binding^molecular_function;GO:0005829^cytosol^cellular_component	NA	PF01918.20^Alba
gene-HHC013410	-1.68623	1.00906e-05	0.00203479	ONK81778.1^uncharacterized protein A4U43_C01F32780^69.96%	Q1MX30.1^RecName: Full=Receptor kinase-like protein Xa21; Contains: RecName: Full=Receptor kinase-like protein Xa21, processed; Flags: Precursor^44.6%	NA	GO:0005524^ATP binding^molecular_function;GO:0004674^protein serine/threonine kinase activity^molecular_function;GO:0006952^defense response^biological_process;GO:0031349^positive regulation of defense response^biological_process;GO:1900426^positive regulation of defense response to bacterium^biological_process;GO:0046777^protein autophosphorylation^biological_process;GO:0005789^endoplasmic retic…	COG0515|COG4886^receptor-like protein kinase^T	PF13855.5^Leucine rich repeat
gene-HHC050666	-1.69053	0.000219153	0.0222318	XP_008790802.1^L-ascorbate oxidase-like^72.68%	P14133.1^RecName: Full=L-ascorbate oxidase; Short=ASO; Short=Ascorbase; Flags: Precursor^50.52%	NA	GO:0005507^copper ion binding^molecular_function;GO:0008447^L-ascorbate oxidase activity^molecular_function;GO:0005576^extracellular region^cellular_component	COG2132|KOG1263^L-ascorbate^Q	PF00394.21^Multicopper oxidase
new_gene739	-1.70625	8.6232e-07	0.000260419	XP_020685664.1^receptor-like protein 12^43.8%	Q9SRL7.1^RecName: Full=Receptor-like protein 35; Short=AtRLP35; Flags: Precursor^34.47%	NA	GO:0016021^integral component of membrane^cellular_component;GO:0005886^plasma membrane^cellular_component	COG4886|KOG0619^Leucine Rich Repeat^T	PF13855.5^Leucine rich repeat
gene-HHC013565	-1.71143	0.000379772	0.0332565	XP_009409232.1^PREDICTED: protein SULFUR DEFICIENCY-INDUCED 2-like^71.73%	Q8L730.1^RecName: Full=Protein SULFUR DEFICIENCY-INDUCED 2^59.66%	NA	GO:0010438^cellular response to sulfur starvation^biological_process;GO:0009658^chloroplast organization^biological_process;GO:0010439^regulation of glucosinolate biosynthetic process^biological_process;GO:0005634^nucleus^cellular_component	NA	PF07719.16^Tetratricopeptide repeat
gene-HHC039680	-1.71721	1.5618e-05	0.00285213	XP_008790802.1^L-ascorbate oxidase-like^72.86%	P14133.1^RecName: Full=L-ascorbate oxidase; Short=ASO; Short=Ascorbase; Flags: Precursor^50.69%	NA	GO:0005507^copper ion binding^molecular_function;GO:0008447^L-ascorbate oxidase activity^molecular_function;GO:0005576^extracellular region^cellular_component	COG2132|KOG1263^L-ascorbate^Q	PF00394.21^Multicopper oxidase
gene-HHC048544	-1.72093	1.7181e-07	6.84951e-05	XP_020107531.1^peroxidase 12-like^81.99%	Q96520.1^RecName: Full=Peroxidase 12; Short=Atperox P12; AltName: Full=ATP4a; AltName: Full=PRXR6; Flags: Precursor^66.16%	K00430|E1.11.1.7|http://www.genome.jp/dbget-bin/www_bget?ko:K00430	GO:0020037^heme binding^molecular_function;GO:0046872^metal ion binding^molecular_function;GO:0004601^peroxidase activity^molecular_function;GO:0042744^hydrogen peroxide catabolic process^biological_process;GO:0006979^response to oxidative stress^biological_process;GO:0005618^cell wall^cellular_component;GO:0005576^extracellular region^cellular_component;GO:0016020^membrane^cellular_component;GO:…	NA	PF00141.22^Peroxidase
new_gene897	-1.7352	0.000500349	0.0390705	NA	NA	NA	NA	NA	PF05553.10^Cotton fibre expressed protein
gene-HHC043288	-1.75025	7.65578e-05	0.0100176	XP_020277165.1^putative wall-associated receptor kinase-like 16^56.11%	Q9LMN7.1^RecName: Full=Wall-associated receptor kinase 5; Flags: Precursor^42.19%	NA	GO:0005524^ATP binding^molecular_function;GO:0005509^calcium ion binding^molecular_function;GO:0030247^polysaccharide binding^molecular_function;GO:0004674^protein serine/threonine kinase activity^molecular_function;GO:0016021^integral component of membrane^cellular_component;GO:0005886^plasma membrane^cellular_component	COG0515^Wall-associated receptor kinase^T	PF07714.16^Protein tyrosine kinase
gene-HHC001048	-1.75118	0.000156909	0.0172769	XP_008797809.1^endonuclease 2-like^75.0%	Q9C9G4.1^RecName: Full=Endonuclease 2; Short=AtENDO2; AltName: Full=Deoxyribonuclease ENDO2; AltName: Full=Single-stranded-nucleate endonuclease ENDO2; Flags: Precursor^52.83%	NA	GO:0008309^double-stranded DNA exodeoxyribonuclease activity^molecular_function;GO:0004519^endonuclease activity^molecular_function;GO:0004521^endoribonuclease activity^molecular_function;GO:0046872^metal ion binding^molecular_function;GO:0003676^nucleic acid binding^molecular_function;GO:0000014^single-stranded DNA endodeoxyribonuclease activity^molecular_function;GO:0043765^T/G mismatch-specifi…	NA	PF02265.15^S1/P1 Nuclease
gene-HHC011956	-1.75265	1.42094e-07	5.79812e-05	XP_020107531.1^peroxidase 12-like^79.32%	Q96520.1^RecName: Full=Peroxidase 12; Short=Atperox P12; AltName: Full=ATP4a; AltName: Full=PRXR6; Flags: Precursor^64.65%	K00430|E1.11.1.7|http://www.genome.jp/dbget-bin/www_bget?ko:K00430	GO:0020037^heme binding^molecular_function;GO:0046872^metal ion binding^molecular_function;GO:0004601^peroxidase activity^molecular_function;GO:0042744^hydrogen peroxide catabolic process^biological_process;GO:0006979^response to oxidative stress^biological_process;GO:0005618^cell wall^cellular_component;GO:0005576^extracellular region^cellular_component;GO:0016020^membrane^cellular_component;GO:…	NA	PF00141.22^Peroxidase
gene-HHC018103	-1.77403	0.000348228	0.0308899	XP_009394000.1^PREDICTED: protein LURP-one-related 11-like^58.24%	Q9LUM1.1^RecName: Full=Protein LURP-one-related 11^40.09%	NA	NA	NA	PF04525.11^LURP-one-related
gene-HHC013619	-1.77801	3.12082e-29	5.41212e-25	NA	NA	NA	NA	NA	NA
gene-HHC032804	-1.78526	5.02308e-07	0.000169146	AAZ75685.1^5'-adenylylsulfate reductase^78.88%	P92980.2^RecName: Full=5'-adenylylsulfate reductase 3, chloroplastic; AltName: Full=3'-phosphoadenosine-5'-phosphosulfate reductase homolog 26; Short=PAPS reductase homolog 26; Short=Prh-26; AltName: Full=Adenosine 5'-phosphosulfate 5'-adenylylsulfate sulfotransferase 3; Short=APS sulfotransferase 3; AltName: Full=Thioredoxin-independent APS reductase 3; Flags: Precursor^73.85%	K05907|APR|http://www.genome.jp/dbget-bin/www_bget?ko:K05907	GO:0051539^4 iron, 4 sulfur cluster binding^molecular_function;GO:0033741^adenylyl-sulfate reductase (glutathione) activity^molecular_function;GO:0009973^adenylyl-sulfate reductase activity^molecular_function;GO:0046872^metal ion binding^molecular_function;GO:0045454^cell redox homeostasis^biological_process;GO:0019344^cysteine biosynthetic process^biological_process;GO:0000103^sulfate assimilati…	COG0175|KOG0189|KOG0191^reductase^E	PF01507.18^Phosphoadenosine phosphosulfate reductase family
gene-HHC023219	-1.78916	8.63459e-07	0.000260419	XP_009395840.1^PREDICTED: uncharacterized protein LOC103980998^51.91%	NA	NA	NA	NA	NA
gene-HHC000850	-1.79932	7.68276e-05	0.0100176	XP_010916449.1^PREDICTED: LEAF RUST 10 DISEASE-RESISTANCE LOCUS RECEPTOR-LIKE PROTEIN KINASE-like 1.1 isoform X3^50.93%	Q9C6K9.1^RecName: Full=LEAF RUST 10 DISEASE-RESISTANCE LOCUS RECEPTOR-LIKE PROTEIN KINASE-like 1.1; AltName: Full=Probable receptor-like serine/threonine-protein kinase LRK10L-1.1; Flags: Precursor^53.16%	NA	GO:0005524^ATP binding^molecular_function;GO:0004674^protein serine/threonine kinase activity^molecular_function;GO:0016021^integral component of membrane^cellular_component;GO:0005886^plasma membrane^cellular_component	COG0515|KOG1187^STYKc^T	PF00069.24^Protein kinase domain
gene-HHC033150	-1.82214	0.000303033	0.0282538	XP_020257560.1^purple acid phosphatase-like^82.38%	Q9SDZ9.1^RecName: Full=Purple acid phosphatase 2; AltName: Full=Manganese(II) purple acid phosphatase 2; Flags: Precursor^78.41%	NA	GO:0003993^acid phosphatase activity^molecular_function;GO:0046872^metal ion binding^molecular_function;GO:0005576^extracellular region^cellular_component	COG1409|KOG1378^Purple acid phosphatase^G	PF00149.27^Calcineurin-like phosphoesterase
gene-HHC005082	-1.83537	0.000653019	0.0477707	XP_008791593.1^transcription factor MYB4^42.32%	Q6K1S6.1^RecName: Full=Transcription factor MYB30; Short=OsMYB30^40.07%	K09422|MYBP|http://www.genome.jp/dbget-bin/www_bget?ko:K09422	GO:0043565^sequence-specific DNA binding^molecular_function;GO:0044212^transcription regulatory region DNA binding^molecular_function;GO:0030154^cell differentiation^biological_process;GO:0005634^nucleus^cellular_component	COG5147|KOG0048^Myb-related protein^K	PF00249.30^Myb-like DNA-binding domain
gene-HHC023658	-1.83731	0.000482599	0.0386124	XP_020262270.1^LOW QUALITY PROTEIN: BAHD acyltransferase At5g47980-like^57.14%	Q9FI40.1^RecName: Full=BAHD acyltransferase At5g47980^31.4%	K13065|E2.3.1.133, HCT|http://www.genome.jp/dbget-bin/www_bget?ko:K13065	GO:0016747^transferase activity, transferring acyl groups other than amino-acyl groups^molecular_function	NA	PF02458.14^Transferase family
gene-HHC003222	-1.84294	1.51716e-24	1.05242e-20	XP_018677334.1^PREDICTED: thaumatin-like protein 1b^71.43%	O80327.1^RecName: Full=Thaumatin-like protein 1; Flags: Precursor^63.0%	NA	GO:0005576^extracellular region^cellular_component	NA	PF00314.16^Thaumatin family
gene-HHC015768	-1.84632	4.69659e-07	0.000159703	XP_010935791.1^PREDICTED: 2-methyl-6-phytyl-1,4-hydroquinone methyltransferase 1, chloroplastic^73.08%	Q9LY74.1^RecName: Full=2-methyl-6-phytyl-1,4-hydroquinone methyltransferase, chloroplastic; AltName: Full=37 kDa inner envelope membrane protein; Short=E37; AltName: Full=MPBQ/MSBQ methyltransferase; AltName: Full=Protein ALBINO OR PALE GREEN MUTANT 1; AltName: Full=Protein INNER ENVELOPE PROTEIN 37; AltName: Full=Protein VITAMIN E DEFECTIVE 3; Flags: Precursor^70.45%	K12502|VTE3, APG1|http://www.genome.jp/dbget-bin/www_bget?ko:K12502	GO:0102550^2-methyl-6-geranylgeranyl-1,4-benzoquinol methyltransferase activity^molecular_function;GO:0051741^2-methyl-6-phytyl-1,4-benzoquinone methyltransferase activity^molecular_function;GO:0008757^S-adenosylmethionine-dependent methyltransferase activity^molecular_function;GO:0010236^plastoquinone biosynthetic process^biological_process;GO:0010189^vitamin E biosynthetic process^biological_pr…	COG0500^37 kDa inner envelope membrane protein^H	PF08241.11^Methyltransferase domain
gene-HHC007554	-1.84701	0.000111749	0.013458	RLN39976.1^uncharacterized protein C2845_PM01G07160^53.13%	NA	NA	NA	NA	PF03763.12^Remorin, C-terminal region
gene-HHC017742	-1.87678	6.73241e-20	2.12279e-16	XP_008792606.1^protein DMR6-LIKE OXYGENASE 2-like^64.54%	Q9C899.1^RecName: Full=Feruloyl CoA ortho-hydroxylase 2^37.86%	NA	GO:0051213^dioxygenase activity^molecular_function;GO:0046872^metal ion binding^molecular_function	COG3491|KOG0143^gibberellin 20 oxidase^Q	PF14226.5^non-haem dioxygenase in morphine synthesis N-terminal
gene-HHC038101	-1.8829	0.000111575	0.013458	XP_020257154.1^LOW QUALITY PROTEIN: primary amine oxidase 1-like^75.23%	Q43077.1^RecName: Full=Primary amine oxidase; AltName: Full=Amine oxidase^51.18%	K00276|AOC3, AOC2, tynA|http://www.genome.jp/dbget-bin/www_bget?ko:K00276	GO:0052595^aliphatic-amine oxidase activity^molecular_function;GO:0052594^aminoacetone:oxygen oxidoreductase(deaminating) activity^molecular_function;GO:0005507^copper ion binding^molecular_function;GO:0052597^diamine oxidase activity^molecular_function;GO:0052596^phenethylamine:oxygen oxidoreductase (deaminating) activity^molecular_function;GO:0008131^primary amine oxidase activity^molecular_fun…	COG3733|KOG1186^amine oxidase^Q	PF01179.19^Copper amine oxidase, enzyme domain
gene-HHC027357	-1.90271	0.000106049	0.0129514	ONK65046.1^uncharacterized protein A4U43_C07F32950^67.01%	Q93WV4.1^RecName: Full=WRKY transcription factor 71; AltName: Full=WRKY DNA-binding protein 71^53.45%	NA	GO:0003700^DNA-binding transcription factor activity^molecular_function;GO:1990837^sequence-specific double-stranded DNA binding^molecular_function;GO:0045893^positive regulation of transcription, DNA-templated^biological_process;GO:0010228^vegetative to reproductive phase transition of meristem^biological_process;GO:0005634^nucleus^cellular_component	NA	PF03106.14^WRKY DNA -binding domain
gene-HHC004279	-1.92016	0.000185615	0.0196877	XP_020083069.1^lysine histidine transporter 1-like isoform X1^74.84%	Q9FKS8.1^RecName: Full=Lysine histidine transporter 1^66.88%	NA	GO:0015171^amino acid transmembrane transporter activity^molecular_function;GO:0015293^symporter activity^molecular_function;GO:0043090^amino acid import^biological_process;GO:0003333^amino acid transmembrane transport^biological_process;GO:0080167^response to karrikin^biological_process;GO:0016021^integral component of membrane^cellular_component;GO:0005886^plasma membrane^cellular_component	COG0814|KOG1303^Tryptophan/tyrosine permease family^E	PF01490.17^Transmembrane amino acid transporter protein
gene-HHC018897	-1.99178	7.03613e-10	5.54639e-07	XP_020243386.1^gamma-glutamylcyclotransferase 2-2-like^85.25%	Q84MC1.1^RecName: Full=Gamma-glutamylcyclotransferase 2-2; Short=AtGGCT2;2; AltName: Full=Gamma-glutamyl cyclotransferase 2;2^72.3%	NA	GO:0003839^gamma-glutamylcyclotransferase activity^molecular_function;GO:0006751^glutathione catabolic process^biological_process;GO:0005737^cytoplasm^cellular_component	COG3703|KOG3182^cation transport regulator-like protein^P	PF04752.11^ChaC-like protein
gene-HHC034152	-2.00115	0.000488271	0.0388285	XP_010938845.1^PREDICTED: cytochrome P450 94B3-like^48.74%	O81117.2^RecName: Full=Cytochrome P450 94A1; AltName: Full=P450-dependent fatty acid omega-hydroxylase^42.17%	NA	GO:0020037^heme binding^molecular_function;GO:0005506^iron ion binding^molecular_function;GO:0004497^monooxygenase activity^molecular_function;GO:0016705^oxidoreductase activity, acting on paired donors, with incorporation or reduction of molecular oxygen^molecular_function;GO:0005789^endoplasmic reticulum membrane^cellular_component;GO:0016021^integral component of membrane^cellular_component	COG2124|KOG0157^cytochrome P450^Q	PF00067.21^Cytochrome P450
gene-HHC028235	-2.00163	2.60665e-10	2.10253e-07	XP_010911620.1^PREDICTED: isoflavone reductase-like protein^84.08%	B9HRL7.1^RecName: Full=Isoflavone reductase homolog PCBER; AltName: Full=Phenylcoumaran benzylic ether reductase POP1; Short=PCBER-Pop1^73.13%	NA	GO:0050664^oxidoreductase activity, acting on NAD(P)H, oxygen as acceptor^molecular_function;GO:0009807^lignan biosynthetic process^biological_process	NA	PF05368.12^NmrA-like family
new_gene717	-2.00752	0.000630028	0.0464367	XP_003578900.2^uncharacterized protein LOC100843916^67.05%	NA	NA	NA	NA	PF00149.27^Calcineurin-like phosphoesterase
gene-HHC030372	-2.03218	4.85938e-05	0.00708718	XP_019054570.1^PREDICTED: cysteine-rich receptor-like protein kinase 10^44.55%	Q0D5R2.1^RecName: Full=Cysteine-rich receptor-like protein kinase 10; Short=Cysteine-rich RLK10; Flags: Precursor^49.3%	NA	GO:0005524^ATP binding^molecular_function;GO:0004674^protein serine/threonine kinase activity^molecular_function;GO:0042742^defense response to bacterium^biological_process;GO:0006468^protein phosphorylation^biological_process;GO:0016021^integral component of membrane^cellular_component;GO:0005886^plasma membrane^cellular_component	COG0515^serine threonine-protein kinase^T	PF06690.10^Protein of unknown function (DUF1188)
gene-HHC052132	-2.04149	5.26856e-07	0.000175707	XP_009395840.1^PREDICTED: uncharacterized protein LOC103980998^54.88%	F4I1X0.1^RecName: Full=Heavy metal-associated isoprenylated plant protein 41; Short=AtHIP41; Flags: Precursor^45.9%	NA	GO:0046872^metal ion binding^molecular_function;GO:0070042^rRNA (uridine-N3-)-methyltransferase activity^molecular_function;GO:0070475^rRNA base methylation^biological_process;GO:0005737^cytoplasm^cellular_component	NA	PF03032.14^Frog skin active peptide family signal and propeptide
gene-HHC042716	-2.04223	0.000301061	0.0281456	XP_020260388.1^transcription factor DIVARICATA-like^61.01%	Q8S9H7.1^RecName: Full=Transcription factor DIVARICATA^43.82%	NA	GO:0003677^DNA binding^molecular_function;GO:0048262^determination of dorsal/ventral asymmetry^biological_process;GO:0009908^flower development^biological_process;GO:0005634^nucleus^cellular_component	COG5269|KOG0724^Myb-like DNA-binding domain^K	PF00249.30^Myb-like DNA-binding domain
gene-HHC013649	-2.0504	5.18195e-18	1.38255e-14	NA	NA	NA	NA	NA	PF10880.7^Protein of unknown function (DUF2673)
gene-HHC030212	-2.06023	1.08339e-08	7.08985e-06	AAZ75685.1^5'-adenylylsulfate reductase^77.94%	P92980.2^RecName: Full=5'-adenylylsulfate reductase 3, chloroplastic; AltName: Full=3'-phosphoadenosine-5'-phosphosulfate reductase homolog 26; Short=PAPS reductase homolog 26; Short=Prh-26; AltName: Full=Adenosine 5'-phosphosulfate 5'-adenylylsulfate sulfotransferase 3; Short=APS sulfotransferase 3; AltName: Full=Thioredoxin-independent APS reductase 3; Flags: Precursor^76.69%	K05907|APR|http://www.genome.jp/dbget-bin/www_bget?ko:K05907	GO:0051539^4 iron, 4 sulfur cluster binding^molecular_function;GO:0033741^adenylyl-sulfate reductase (glutathione) activity^molecular_function;GO:0009973^adenylyl-sulfate reductase activity^molecular_function;GO:0046872^metal ion binding^molecular_function;GO:0045454^cell redox homeostasis^biological_process;GO:0019344^cysteine biosynthetic process^biological_process;GO:0000103^sulfate assimilati…	COG0175|KOG0189|KOG0191^reductase^E	PF01507.18^Phosphoadenosine phosphosulfate reductase family
gene-HHC001071	-2.06888	0.000119851	0.0140912	XP_026664237.1^protein NEGATIVE REGULATOR OF RESISTANCE-like^33.64%	NA	NA	NA	NA	PF15699.4^NPR1 interacting
gene-HHC013246	-2.08057	3.21461e-07	0.000116141	XP_008802486.1^SPX domain-containing protein 5^70.63%	Q5PP62.1^RecName: Full=SPX domain-containing protein 3; AltName: Full=Protein SPX DOMAIN GENE 3; Short=AtSPX3^61.85%	NA	GO:0016036^cellular response to phosphate starvation^biological_process;GO:0080040^positive regulation of cellular response to phosphate starvation^biological_process	COG5036|KOG1161^SPX domain-containing protein^P	PF03105.18^SPX domain
new_gene946	-2.08328	8.3027e-09	5.5379e-06	NA	NA	NA	NA	NA	PF11006.7^Protein of unknown function (DUF2845)
gene-HHC043290	-2.19274	2.71782e-05	0.00436883	XP_020277165.1^putative wall-associated receptor kinase-like 16^42.62%	Q9LMN7.1^RecName: Full=Wall-associated receptor kinase 5; Flags: Precursor^31.04%	NA	GO:0005524^ATP binding^molecular_function;GO:0005509^calcium ion binding^molecular_function;GO:0030247^polysaccharide binding^molecular_function;GO:0004674^protein serine/threonine kinase activity^molecular_function;GO:0016021^integral component of membrane^cellular_component;GO:0005886^plasma membrane^cellular_component	COG0515^Calcium-binding EGF domain^T	PF13947.5^Wall-associated receptor kinase galacturonan-binding
new_gene47	-2.2127	5.52244e-09	3.83081e-06	XP_020685664.1^receptor-like protein 12^47.76%	Q9C699.2^RecName: Full=Receptor-like protein 7; Short=AtRLP7; Flags: Precursor^41.54%	NA	GO:0016021^integral component of membrane^cellular_component;GO:0005886^plasma membrane^cellular_component	COG4886|KOG0619^Disease resistance protein^T	PF08263.11^Leucine rich repeat N-terminal domain
gene-HHC032901	-2.22501	1.78479e-13	2.69146e-10	XP_008808718.1^protein SULFUR DEFICIENCY-INDUCED 1-like^73.79%	Q8GXU5.1^RecName: Full=Protein SULFUR DEFICIENCY-INDUCED 1; Short=AtSDI1^58.9%	NA	GO:0010438^cellular response to sulfur starvation^biological_process;GO:0010439^regulation of glucosinolate biosynthetic process^biological_process;GO:0006792^regulation of sulfur utilization^biological_process;GO:0090568^nuclear transcriptional repressor complex^cellular_component	NA	PF00515.27^Tetratricopeptide repeat
gene-HHC001227	-2.24064	3.10176e-11	2.9076e-08	XP_010916271.1^PREDICTED: uncharacterized protein LOC105041137 isoform X1^68.31%	Q6ZFR0.1^RecName: Full=Alpha-1,3-arabinosyltransferase XAT2; AltName: Full=Xylan arabinosyltransferase 2; Short=OsXAT2^52.6%	NA	GO:0052636^arabinosyltransferase activity^molecular_function;GO:0009664^plant-type cell wall organization^biological_process;GO:0000139^Golgi membrane^cellular_component;GO:0016021^integral component of membrane^cellular_component	KOG4698^Protein of unknown function (DUF563)^S	PF04577.13^Protein of unknown function (DUF563)
gene-HHC023668	-2.24273	5.3873e-12	6.02752e-09	XP_020083069.1^lysine histidine transporter 1-like isoform X1^87.86%	Q9FKS8.1^RecName: Full=Lysine histidine transporter 1^80.88%	NA	GO:0015171^amino acid transmembrane transporter activity^molecular_function;GO:0015293^symporter activity^molecular_function;GO:0043090^amino acid import^biological_process;GO:0003333^amino acid transmembrane transport^biological_process;GO:0080167^response to karrikin^biological_process;GO:0016021^integral component of membrane^cellular_component;GO:0005886^plasma membrane^cellular_component	COG0814|KOG1303^Tryptophan/tyrosine permease family^E	PF01490.17^Transmembrane amino acid transporter protein
gene-HHC036739	-2.24755	5.85499e-05	0.00821882	XP_008787218.1^zinc finger protein ZAT6^50.0%	O22533.1^RecName: Full=Zinc finger protein ZAT6; AltName: Full=COLD INDUCED ZINC FINGER PROTEIN 2^45.99%	NA	GO:0003700^DNA-binding transcription factor activity^molecular_function;GO:0046872^metal ion binding^molecular_function;GO:0000978^RNA polymerase II proximal promoter sequence-specific DNA binding^molecular_function;GO:0044212^transcription regulatory region DNA binding^molecular_function;GO:0055062^phosphate ion homeostasis^biological_process;GO:2000280^regulation of root development^biological_…	COG5048|KOG1721^ZnF_C2H2^K	PF13912.5^C2H2-type zinc finger
gene-HHC041823	-2.26326	2.7538e-07	0.000103818	XP_008790865.1^pathogenesis-related protein 1-like^65.16%	Q05736.1^RecName: Full=Pathogenesis-related protein 1; Short=AOPR1^58.6%	NA	GO:0006952^defense response^biological_process;GO:0009607^response to biotic stimulus^biological_process;GO:0005737^cytoplasm^cellular_component	NA	PF00407.18^Pathogenesis-related protein Bet v I family
gene-HHC048239	-2.30821	0.000137948	0.0156204	XP_020101213.1^phosphoenolpyruvate/phosphate translocator 2, chloroplastic-like^82.18%	Q84QU8.1^RecName: Full=Phosphoenolpyruvate/phosphate translocator 2, chloroplastic; Short=OsPPT2; Flags: Precursor^76.08%	K15283|SLC35E1|http://www.genome.jp/dbget-bin/www_bget?ko:K15283	GO:0015297^antiporter activity^molecular_function;GO:0015121^phosphoenolpyruvate:phosphate antiporter activity^molecular_function;GO:0022857^transmembrane transporter activity^molecular_function;GO:0071917^triose-phosphate transmembrane transporter activity^molecular_function;GO:0009670^triose-phosphate:phosphate antiporter activity^molecular_function;GO:0008643^carbohydrate transport^biological_…	KOG1441^phosphate translocator^G	PF03151.15^Triose-phosphate Transporter family
gene-HHC041822	-2.32468	0.000465298	0.0379727	NA	NA	NA	NA	NA	NA
gene-HHC015264	-2.35629	3.5163e-09	2.54904e-06	XP_010921891.1^PREDICTED: glucan endo-1,3-beta-glucosidase^72.42%	O22317.2^RecName: Full=Glucan endo-1,3-beta-glucosidase; AltName: Full=Beta-1,3-glucanase; AltName: Allergen=Mus a 5; Flags: Precursor^67.78%	NA	GO:0042973^glucan endo-1,3-beta-D-glucosidase activity^molecular_function;GO:0005975^carbohydrate metabolic process^biological_process	NA	PF00332.17^Glycosyl hydrolases family 17
gene-HHC054016	-2.35655	8.55538e-05	0.0108297	ASV46320.1^beta 1,3-glucanase^73.4%	O22317.2^RecName: Full=Glucan endo-1,3-beta-glucosidase; AltName: Full=Beta-1,3-glucanase; AltName: Allergen=Mus a 5; Flags: Precursor^68.31%	NA	GO:0042973^glucan endo-1,3-beta-D-glucosidase activity^molecular_function;GO:0005975^carbohydrate metabolic process^biological_process	NA	PF00332.17^Glycosyl hydrolases family 17
gene-HHC017641	-2.38481	1.31379e-05	0.00251753	XP_010941967.1^PREDICTED: pathogenesis-related protein PRB1-3-like^71.79%	P35793.1^RecName: Full=Pathogenesis-related protein PRB1-3; AltName: Full=HV-8; AltName: Full=PR-1B; Flags: Precursor^61.59%	K13449|PR1|http://www.genome.jp/dbget-bin/www_bget?ko:K13449	GO:0006952^defense response^biological_process;GO:0009607^response to biotic stimulus^biological_process;GO:0005576^extracellular region^cellular_component	COG2340|KOG3017^Pathogenesis-related protein^S	PF00188.25^Cysteine-rich secretory protein family
gene-HHC036301	-2.422	5.88865e-09	4.00475e-06	XP_020248108.1^ethylene-responsive transcription factor 1B-like^64.25%	Q8LDC8.2^RecName: Full=Ethylene-responsive transcription factor 1B; Short=AtERF1B; AltName: Full=Ethylene-responsive element-binding factor 1B; Short=EREBP-1B^50.25%	K14516|ERF1|http://www.genome.jp/dbget-bin/www_bget?ko:K14516	GO:0003677^DNA binding^molecular_function;GO:0003700^DNA-binding transcription factor activity^molecular_function;GO:0006952^defense response^biological_process;GO:0009873^ethylene-activated signaling pathway^biological_process;GO:0009867^jasmonic acid mediated signaling pathway^biological_process;GO:0005634^nucleus^cellular_component	NA	PF00847.19^AP2 domain
gene-HHC011271	-2.46185	0.000102961	0.0127085	XP_010915256.1^PREDICTED: uncharacterized protein LOC105040435^50.0%	F4K956.1^RecName: Full=Pathogen-associated molecular patterns-induced protein A70; Short=PIG A70^42.5%	NA	GO:0042742^defense response to bacterium^biological_process;GO:0009617^response to bacterium^biological_process;GO:0009753^response to jasmonic acid^biological_process;GO:0009611^response to wounding^biological_process;GO:0016021^integral component of membrane^cellular_component	NA	PF05553.10^Cotton fibre expressed protein
gene-HHC043938	-2.49327	5.73199e-06	0.00127441	XP_010906692.1^PREDICTED: AAA-ATPase ASD, mitochondrial-like^65.71%	Q9FLD5.1^RecName: Full=AAA-ATPase ASD, mitochondrial; AltName: Full=AAA-ATPase 1; AltName: Full=Protein ATPASE-IN-SEED-DEVELOPMENT^59.0%	K08900|BCS1|http://www.genome.jp/dbget-bin/www_bget?ko:K08900	GO:0005524^ATP binding^molecular_function;GO:0016887^ATPase activity^molecular_function;GO:0010154^fruit development^biological_process;GO:0009737^response to abscisic acid^biological_process;GO:0009409^response to cold^biological_process;GO:0009651^response to salt stress^biological_process;GO:0009414^response to water deprivation^biological_process;GO:0010431^seed maturation^biological_process;…	COG0465|KOG0743^AAA-type ATPase family protein^O	PF14363.5^Domain associated at C-terminal with AAA
gene-HHC015265	-2.50078	6.3451e-11	5.36764e-08	XP_020086244.1^glucan endo-1,3-beta-glucosidase-like isoform X1^72.29%	O22317.2^RecName: Full=Glucan endo-1,3-beta-glucosidase; AltName: Full=Beta-1,3-glucanase; AltName: Allergen=Mus a 5; Flags: Precursor^67.17%	NA	GO:0042973^glucan endo-1,3-beta-D-glucosidase activity^molecular_function;GO:0005975^carbohydrate metabolic process^biological_process	NA	PF00332.17^Glycosyl hydrolases family 17
gene-HHC007858	-2.53734	8.81954e-21	3.82371e-17	KMZ65266.1^Cold shock domain-containing protein 4^83.54%	P27484.1^RecName: Full=Glycine-rich protein 2^78.67%	NA	GO:0003723^RNA binding^molecular_function;GO:0008270^zinc ion binding^molecular_function	COG1278|KOG3070^glycine-rich protein^J	PF00313.21^'Cold-shock' DNA-binding domain
new_gene989	-2.54268	0.000661163	0.048176	XP_010906692.1^PREDICTED: AAA-ATPase ASD, mitochondrial-like^64.65%	Q9FLD5.1^RecName: Full=AAA-ATPase ASD, mitochondrial; AltName: Full=AAA-ATPase 1; AltName: Full=Protein ATPASE-IN-SEED-DEVELOPMENT^55.96%	K08900|BCS1|http://www.genome.jp/dbget-bin/www_bget?ko:K08900	GO:0005524^ATP binding^molecular_function;GO:0016887^ATPase activity^molecular_function;GO:0010154^fruit development^biological_process;GO:0009737^response to abscisic acid^biological_process;GO:0009409^response to cold^biological_process;GO:0009651^response to salt stress^biological_process;GO:0009414^response to water deprivation^biological_process;GO:0010431^seed maturation^biological_process;…	COG0465|KOG0743^AAA-type ATPase family protein^O	PF14363.5^Domain associated at C-terminal with AAA
gene-HHC003221	-2.57406	2.54599e-47	8.8305e-43	XP_018677334.1^PREDICTED: thaumatin-like protein 1b^71.55%	O80327.1^RecName: Full=Thaumatin-like protein 1; Flags: Precursor^64.32%	NA	GO:0005576^extracellular region^cellular_component	NA	PF00314.16^Thaumatin family
gene-HHC049469	-2.59993	9.61316e-07	0.000280187	XP_020246976.1^endoglucanase 12-like^80.75%	Q7XUK4.2^RecName: Full=Endoglucanase 12; AltName: Full=Endo-1,4-beta glucanase 12; AltName: Full=OsGLU3^73.3%	NA	GO:0008810^cellulase activity^molecular_function;GO:0071555^cell wall organization^biological_process;GO:0030245^cellulose catabolic process^biological_process;GO:0016021^integral component of membrane^cellular_component	NA	PF00759.18^Glycosyl hydrolase family 9
gene-HHC003040	-2.60489	4.27228e-07	0.000149677	PIA60143.1^hypothetical protein AQUCO_00400796v1^63.49%	Q9LDH1.1^RecName: Full=Sigma factor binding protein 1, chloroplastic; Short=AtsibI; Short=Sigma factor binding protein I; AltName: Full=SigA binding protein; AltName: Full=VQ motif-containing protein 23; Short=AtVQ23; Flags: Precursor^45.31%	NA	GO:0071482^cellular response to light stimulus^biological_process;GO:0009816^defense response to bacterium, incompatible interaction^biological_process;GO:0051091^positive regulation of DNA-binding transcription factor activity^biological_process;GO:0009507^chloroplast^cellular_component;GO:0005634^nucleus^cellular_component	COG5126|KOG0027^Calcium binding protein^T	PF05678.13^VQ motif
gene-HHC043941	-2.60535	2.62421e-05	0.0042754	XP_010906692.1^PREDICTED: AAA-ATPase ASD, mitochondrial-like^66.0%	Q9FLD5.1^RecName: Full=AAA-ATPase ASD, mitochondrial; AltName: Full=AAA-ATPase 1; AltName: Full=Protein ATPASE-IN-SEED-DEVELOPMENT^57.95%	K08900|BCS1|http://www.genome.jp/dbget-bin/www_bget?ko:K08900	GO:0005524^ATP binding^molecular_function;GO:0016887^ATPase activity^molecular_function;GO:0010154^fruit development^biological_process;GO:0009737^response to abscisic acid^biological_process;GO:0009409^response to cold^biological_process;GO:0009651^response to salt stress^biological_process;GO:0009414^response to water deprivation^biological_process;GO:0010431^seed maturation^biological_process;…	COG0465|KOG0743^AAA-type ATPase family protein^O	PF14363.5^Domain associated at C-terminal with AAA
gene-HHC052133	-2.64611	4.91192e-08	2.30223e-05	XP_020268402.1^uncharacterized protein LOC109843853 isoform X1^62.5%	NA	NA	NA	NA	PF03154.14^Atrophin-1 family
gene-HHC028153	-2.70413	8.94131e-12	9.12119e-09	XP_020101213.1^phosphoenolpyruvate/phosphate translocator 2, chloroplastic-like^82.51%	Q84QU8.1^RecName: Full=Phosphoenolpyruvate/phosphate translocator 2, chloroplastic; Short=OsPPT2; Flags: Precursor^75.75%	K15283|SLC35E1|http://www.genome.jp/dbget-bin/www_bget?ko:K15283	GO:0015297^antiporter activity^molecular_function;GO:0015121^phosphoenolpyruvate:phosphate antiporter activity^molecular_function;GO:0022857^transmembrane transporter activity^molecular_function;GO:0071917^triose-phosphate transmembrane transporter activity^molecular_function;GO:0009670^triose-phosphate:phosphate antiporter activity^molecular_function;GO:0008643^carbohydrate transport^biological_…	KOG1441^phosphate translocator^G	PF03151.15^Triose-phosphate Transporter family
gene-HHC043940	-2.74874	2.58628e-05	0.00427155	XP_010906692.1^PREDICTED: AAA-ATPase ASD, mitochondrial-like^67.26%	Q9FLD5.1^RecName: Full=AAA-ATPase ASD, mitochondrial; AltName: Full=AAA-ATPase 1; AltName: Full=Protein ATPASE-IN-SEED-DEVELOPMENT^55.34%	K08900|BCS1|http://www.genome.jp/dbget-bin/www_bget?ko:K08900	GO:0005524^ATP binding^molecular_function;GO:0016887^ATPase activity^molecular_function;GO:0010154^fruit development^biological_process;GO:0009737^response to abscisic acid^biological_process;GO:0009409^response to cold^biological_process;GO:0009651^response to salt stress^biological_process;GO:0009414^response to water deprivation^biological_process;GO:0010431^seed maturation^biological_process;…	COG0465|KOG0743^AAA-type ATPase family protein^O	PF14363.5^Domain associated at C-terminal with AAA
gene-HHC052516	-2.77129	3.25427e-16	7.52474e-13	XP_020083905.1^thaumatin-like protein 1^67.5%	O80327.1^RecName: Full=Thaumatin-like protein 1; Flags: Precursor^61.16%	NA	GO:0005576^extracellular region^cellular_component	NA	PF00314.16^Thaumatin family
gene-HHC043942	-2.78675	4.61313e-06	0.0010607	XP_010906692.1^PREDICTED: AAA-ATPase ASD, mitochondrial-like^65.04%	Q9FLD5.1^RecName: Full=AAA-ATPase ASD, mitochondrial; AltName: Full=AAA-ATPase 1; AltName: Full=Protein ATPASE-IN-SEED-DEVELOPMENT^58.17%	K08900|BCS1|http://www.genome.jp/dbget-bin/www_bget?ko:K08900	GO:0005524^ATP binding^molecular_function;GO:0016887^ATPase activity^molecular_function;GO:0010154^fruit development^biological_process;GO:0009737^response to abscisic acid^biological_process;GO:0009409^response to cold^biological_process;GO:0009651^response to salt stress^biological_process;GO:0009414^response to water deprivation^biological_process;GO:0010431^seed maturation^biological_process;…	COG0465|KOG0743^AAA-type ATPase family protein^O	PF14363.5^Domain associated at C-terminal with AAA
gene-HHC006916	-2.81435	1.97391e-08	1.16039e-05	APG55503.1^pathogenesis-related protein 4^89.83%	P29062.1^RecName: Full=Pathogenesis-related protein PR-4A; Flags: Precursor^77.12%	NA	GO:0042742^defense response to bacterium^biological_process;GO:0050832^defense response to fungus^biological_process;GO:0005618^cell wall^cellular_component;GO:0005576^extracellular region^cellular_component	COG3979|KOG4742^wound-induced protein^G	PF00967.16^Barwin family
gene-HHC020948	-2.82303	2.21193e-13	3.1966e-10	XP_020261804.1^protein DOWNY MILDEW RESISTANCE 6^81.85%	Q8W2X5.1^RecName: Full=Flavanone 3-dioxygenase 2; AltName: Full=Flavanone 3-beta-hydroxylase 2; AltName: Full=Flavanone 3-hydroxylase 2; Short=OsF3H-2^71.56%	NA	GO:0031418^L-ascorbic acid binding^molecular_function;GO:0046872^metal ion binding^molecular_function;GO:0045486^naringenin 3-dioxygenase activity^molecular_function;GO:0009813^flavonoid biosynthetic process^biological_process	COG3491|KOG0143^Oxidoreductase, 2OG-Fe oxygenase family protein, expressed^Q	PF03171.19^2OG-Fe(II) oxygenase superfamily
gene-HHC001721	-2.83591	0.000104305	0.0127835	ONK77401.1^uncharacterized protein A4U43_C02F6150^85.71%	Q9LET7.1^RecName: Full=Calmodulin-interacting protein 111; Short=CaM-interacting protein 111; AltName: Full=ATPase family AAA domain-containing protein CIP111^74.29%	NA	GO:0005524^ATP binding^molecular_function;GO:0016887^ATPase activity^molecular_function;GO:0005516^calmodulin binding^molecular_function;GO:0009507^chloroplast^cellular_component;GO:0009535^chloroplast thylakoid membrane^cellular_component;GO:0005737^cytoplasm^cellular_component	COG0464|KOG0733^ATPase family associated with various cellular activities (AAA)^O	PF00004.28^ATPase family associated with various cellular activities (AAA)
gene-HHC030807	-2.84235	0.000119645	0.0140912	XP_004287662.1^PREDICTED: ethylene-responsive transcription factor ERF017^53.15%	Q84QC2.1^RecName: Full=Ethylene-responsive transcription factor ERF017^55.74%	NA	GO:0003677^DNA binding^molecular_function;GO:0003700^DNA-binding transcription factor activity^molecular_function;GO:0009873^ethylene-activated signaling pathway^biological_process;GO:0005634^nucleus^cellular_component	NA	PF00847.19^AP2 domain
gene-HHC040170	-2.8698	7.93298e-06	0.00163778	OAY73189.1^Germin-like protein 8-2^56.9%	Q6K5Q0.1^RecName: Full=Putative germin-like protein 2-1; Flags: Precursor^75.73%	NA	GO:0030145^manganese ion binding^molecular_function;GO:0045735^nutrient reservoir activity^molecular_function;GO:0048046^apoplast^cellular_component;GO:0005618^cell wall^cellular_component	NA	PF00190.21^Cupin
gene-HHC040304	-2.8948	2.6864e-05	0.00435398	XP_020243389.1^basic blue protein-like^58.02%	O82081.1^RecName: Full=Uclacyanin 1; Flags: Precursor^43.85%	NA	GO:0009055^electron transfer activity^molecular_function;GO:0046872^metal ion binding^molecular_function;GO:0031225^anchored component of membrane^cellular_component;GO:0046658^anchored component of plasma membrane^cellular_component	NA	PF02298.16^Plastocyanin-like domain
gene-HHC000332	-2.89961	1.25911e-08	7.94019e-06	XP_020249010.1^uncharacterized protein LOC109826385^44.81%	Q9LYE4.1^RecName: Full=FCS-Like Zinc finger 10^34.16%	NA	GO:0019900^kinase binding^molecular_function;GO:0046872^metal ion binding^molecular_function;GO:1902074^response to salt^biological_process;GO:0042594^response to starvation^biological_process;GO:0090351^seedling development^biological_process;GO:0005737^cytoplasm^cellular_component;GO:0005783^endoplasmic reticulum^cellular_component;GO:0005634^nucleus^cellular_component	NA	PF04570.13^zinc-finger of the FCS-type, C2-C2
gene-HHC018761	-2.94283	1.18283e-08	7.59725e-06	XP_020100851.1^aspartyl protease family protein At5g10770-like^58.35%	Q8S9J6.1^RecName: Full=Aspartyl protease family protein At5g10770; Flags: Precursor^46.4%	NA	GO:0004190^aspartic-type endopeptidase activity^molecular_function;GO:0030163^protein catabolic process^biological_process;GO:0006508^proteolysis^biological_process;GO:0031225^anchored component of membrane^cellular_component;GO:0005886^plasma membrane^cellular_component	KOG1339^aspartic proteinase^O	PF14543.5^Xylanase inhibitor N-terminal
gene-HHC054015	-2.96273	5.64956e-11	4.89873e-08	XP_020086245.1^glucan endo-1,3-beta-glucosidase-like isoform X2^73.82%	O22317.2^RecName: Full=Glucan endo-1,3-beta-glucosidase; AltName: Full=Beta-1,3-glucanase; AltName: Allergen=Mus a 5; Flags: Precursor^68.67%	NA	GO:0042973^glucan endo-1,3-beta-D-glucosidase activity^molecular_function;GO:0005975^carbohydrate metabolic process^biological_process	NA	PF00332.17^Glycosyl hydrolases family 17
gene-HHC042925	-2.98769	2.23596e-06	0.000587515	XP_009384517.1^PREDICTED: uncharacterized protein LOC103972050^48.75%	NA	NA	NA	NA	PF16594.4^Putative AtpZ or ATP-synthase-associated
gene-HHC015193	-3.00027	4.00664e-05	0.00606839	XP_010921895.1^PREDICTED: lichenase-2-like^67.54%	O22317.2^RecName: Full=Glucan endo-1,3-beta-glucosidase; AltName: Full=Beta-1,3-glucanase; AltName: Allergen=Mus a 5; Flags: Precursor^65.36%	NA	GO:0042973^glucan endo-1,3-beta-D-glucosidase activity^molecular_function;GO:0005975^carbohydrate metabolic process^biological_process	NA	PF00332.17^Glycosyl hydrolases family 17
gene-HHC030959	-3.01607	3.9986e-07	0.000142977	XP_020270452.1^uncharacterized protein LOC109845591^67.61%	NA	NA	NA	NA	NA
gene-HHC035250	-3.10009	2.45829e-10	2.03008e-07	KMZ64070.1^Lysine histidine transporter 1^73.77%	Q9FKS8.1^RecName: Full=Lysine histidine transporter 1^67.45%	NA	GO:0015171^amino acid transmembrane transporter activity^molecular_function;GO:0015293^symporter activity^molecular_function;GO:0043090^amino acid import^biological_process;GO:0003333^amino acid transmembrane transport^biological_process;GO:0080167^response to karrikin^biological_process;GO:0016021^integral component of membrane^cellular_component;GO:0005886^plasma membrane^cellular_component	COG0814|KOG1303^Tryptophan/tyrosine permease family^E	PF01490.17^Transmembrane amino acid transporter protein
gene-HHC017560	-3.15616	6.00504e-07	0.000198361	CDP09784.1^unnamed protein product^78.9%	P81370.2^RecName: Full=Thaumatin-like protein; AltName: Allergen=Act d 2; Flags: Precursor^69.27%	NA	GO:0050832^defense response to fungus^biological_process;GO:0031640^killing of cells of other organism^biological_process;GO:0005576^extracellular region^cellular_component	NA	PF00314.16^Thaumatin family
gene-HHC001580	-3.17417	3.54951e-08	1.81046e-05	XP_010921502.1^PREDICTED: NRR repressor homolog 1-like^36.15%	NA	NA	NA	NA	PF15699.4^NPR1 interacting
gene-HHC040139	-3.21104	2.62559e-05	0.0042754	XP_020270535.1^protein TIFY 10c-like^49.73%	Q84R94.1^RecName: Full=Protein TIFY 10a; Short=OsTIFY10a; AltName: Full=Jasmonate ZIM domain-containing protein 6; Short=OsJAZ6; AltName: Full=OsJAZ5^39.05%	K13464|JAZ|http://www.genome.jp/dbget-bin/www_bget?ko:K13464	GO:0031347^regulation of defense response^biological_process;GO:2000022^regulation of jasmonic acid mediated signaling pathway^biological_process;GO:0009611^response to wounding^biological_process;GO:0005634^nucleus^cellular_component	NA	PF09425.9^Divergent CCT motif
gene-HHC032412	-3.22271	6.21164e-06	0.00134653	XP_020705948.1^3-ketoacyl-CoA synthase 10^81.02%	Q570B4.2^RecName: Full=3-ketoacyl-CoA synthase 10; Short=KCS-10; AltName: Full=Protein FIDDLEHEAD; AltName: Full=Very long-chain fatty acid condensing enzyme 10; Short=VLCFA condensing enzyme 10^71.25%	K15397|KCS|http://www.genome.jp/dbget-bin/www_bget?ko:K15397	GO:0102336^3-oxo-arachidoyl-CoA synthase activity^molecular_function;GO:0102337^3-oxo-cerotoyl-CoA synthase activity^molecular_function;GO:0102338^3-oxo-lignoceronyl-CoA synthase activity^molecular_function;GO:0102756^very-long-chain 3-ketoacyl-CoA synthase activity^molecular_function;GO:0006633^fatty acid biosynthetic process^biological_process;GO:0009409^response to cold^biological_process;GO:0…	NA	PF08392.11^FAE1/Type III polyketide synthase-like protein
new_gene475	-3.2302	0.000436468	0.0366548	XP_020270535.1^protein TIFY 10c-like^44.97%	A2Z1N3.1^RecName: Full=Protein TIFY 10c^34.12%	K13464|JAZ|http://www.genome.jp/dbget-bin/www_bget?ko:K13464	GO:0006952^defense response^biological_process;GO:0005829^cytosol^cellular_component;GO:0005634^nucleus^cellular_component	NA	PF09425.9^Divergent CCT motif
gene-HHC039828	-3.35585	0.000443546	0.036892	XP_020258190.1^probable linoleate 9S-lipoxygenase 5^64.07%	Q43191.1^RecName: Full=Probable linoleate 9S-lipoxygenase 5; AltName: Full=Leaf lipoxygenase^48.04%	K15718|LOX1_5|http://www.genome.jp/dbget-bin/www_bget?ko:K15718	GO:0046872^metal ion binding^molecular_function;GO:0016702^oxidoreductase activity, acting on single donors with incorporation of molecular oxygen, incorporation of two atoms of oxygen^molecular_function;GO:0031408^oxylipin biosynthetic process^biological_process;GO:0005737^cytoplasm^cellular_component	NA	PF00305.18^Lipoxygenase
gene-HHC000627	-3.36349	0.000189183	0.0198237	XP_010093625.1^tubulin alpha chain^89.03%	B9DGT7.2^RecName: Full=Tubulin alpha-2 chain >Q0WV25.2 RecName: Full=Tubulin alpha-4 chain^89.68%	K07374|TUBA|http://www.genome.jp/dbget-bin/www_bget?ko:K07374	GO:0005525^GTP binding^molecular_function;GO:0003924^GTPase activity^molecular_function;GO:0005200^structural constituent of cytoskeleton^molecular_function;GO:0007017^microtubule-based process^biological_process;GO:0005737^cytoplasm^cellular_component;GO:0005874^microtubule^cellular_component	COG5023|KOG1376^Tubulin is the major constituent of microtubules. It binds two moles of GTP, one at an exchangeable site on the beta chain and one at a non-exchangeable site on the alpha chain (By similarity)^Z	PF00091.24^Tubulin/FtsZ family, GTPase domain
gene-HHC027184	-3.45309	0.000554528	0.042364	ONK77465.1^uncharacterized protein A4U43_C02F6800^50.79%	Q9LID5.1^RecName: Full=Dirigent protein 7; Short=AtDIR7; Flags: Precursor^43.13%	NA	GO:0048046^apoplast^cellular_component	NA	PF03018.13^Dirigent-like protein
gene-HHC022098	-3.55407	1.12898e-23	6.52625e-20	XP_009409806.2^PREDICTED: protein P21-like^73.4%	P25096.1^RecName: Full=Protein P21^69.0%	NA	NA	NA	PF00314.16^Thaumatin family
gene-HHC011731	-3.60784	0.000254436	0.0246505	OVA06381.1^hypothetical protein BVC80_8981g18^60.24%	NA	NA	NA	NA	NA
new_gene909	-3.83014	1.98566e-20	7.65229e-17	ATZ81764.1^chalcone synthase^62.7%	B0LDU6.1^RecName: Full=Polyketide synthase 5; Short=RiPKS5; AltName: Full=Naringenin-chalcone synthase PKS5^59.52%	NA	GO:0016210^naringenin-chalcone synthase activity^molecular_function;GO:0042803^protein homodimerization activity^molecular_function;GO:0009813^flavonoid biosynthetic process^biological_process	COG3424^The primary product of this enzyme is 4,2',4',6'- tetrahydroxychalcone (also termed naringenin-chalcone or chalcone) which can under specific conditions spontaneously isomerize into naringenin^H	PF00195.18^Chalcone and stilbene synthases, N-terminal domain
new_gene250	-3.876	2.25072e-14	3.71734e-11	ATZ81764.1^chalcone synthase^62.96%	B0LDU6.1^RecName: Full=Polyketide synthase 5; Short=RiPKS5; AltName: Full=Naringenin-chalcone synthase PKS5^59.52%	NA	GO:0016210^naringenin-chalcone synthase activity^molecular_function;GO:0042803^protein homodimerization activity^molecular_function;GO:0009813^flavonoid biosynthetic process^biological_process	COG3424^The primary product of this enzyme is 4,2',4',6'- tetrahydroxychalcone (also termed naringenin-chalcone or chalcone) which can under specific conditions spontaneously isomerize into naringenin^H	PF00195.18^Chalcone and stilbene synthases, N-terminal domain
new_gene632	-3.87832	5.25811e-06	0.00118423	XP_020251119.1^putative germin-like protein 2-1^75.45%	Q6K5Q0.1^RecName: Full=Putative germin-like protein 2-1; Flags: Precursor^68.27%	NA	GO:0030145^manganese ion binding^molecular_function;GO:0045735^nutrient reservoir activity^molecular_function;GO:0048046^apoplast^cellular_component;GO:0005618^cell wall^cellular_component	NA	PF00190.21^Cupin
gene-HHC053840	-3.87879	4.41664e-08	2.15756e-05	XP_009384517.1^PREDICTED: uncharacterized protein LOC103972050^48.75%	NA	NA	NA	NA	PF16594.4^Putative AtpZ or ATP-synthase-associated
gene-HHC034893	-3.88186	6.16248e-05	0.00851552	XP_020265728.1^LOW QUALITY PROTEIN: WRKY transcription factor WRKY71-like^51.51%	Q6QHD1.1^RecName: Full=WRKY transcription factor WRKY71; Short=OsWRKY71^45.67%	NA	GO:0003700^DNA-binding transcription factor activity^molecular_function;GO:1990841^promoter-specific chromatin binding^molecular_function;GO:0043565^sequence-specific DNA binding^molecular_function;GO:0006952^defense response^biological_process;GO:0009740^gibberellic acid mediated signaling pathway^biological_process;GO:0009938^negative regulation of gibberellic acid mediated signaling pathway^bi…	NA	PF03106.14^WRKY DNA -binding domain
gene-HHC019213	-3.89466	0.000504193	0.0391218	AAC35211.1^cysteine proteinase^93.59%	P43156.1^RecName: Full=Thiol protease SEN102; Flags: Precursor^73.0%	K16292|CEP, CYSEP|http://www.genome.jp/dbget-bin/www_bget?ko:K16292	GO:0008234^cysteine-type peptidase activity^molecular_function;GO:0005788^endoplasmic reticulum lumen^cellular_component	COG4870|KOG1543^Cysteine^O	PF00112.22^Papain family cysteine protease
gene-HHC049301	-3.9296	1.89662e-14	3.55653e-11	ATZ81764.1^chalcone synthase^62.96%	B0LDU6.1^RecName: Full=Polyketide synthase 5; Short=RiPKS5; AltName: Full=Naringenin-chalcone synthase PKS5^59.52%	NA	GO:0016210^naringenin-chalcone synthase activity^molecular_function;GO:0042803^protein homodimerization activity^molecular_function;GO:0009813^flavonoid biosynthetic process^biological_process	COG3424^The primary product of this enzyme is 4,2',4',6'- tetrahydroxychalcone (also termed naringenin-chalcone or chalcone) which can under specific conditions spontaneously isomerize into naringenin^H	PF00195.18^Chalcone and stilbene synthases, N-terminal domain
gene-HHC050455	-3.9516	3.06522e-08	1.61082e-05	XP_020251119.1^putative germin-like protein 2-1^77.31%	Q6YZA9.1^RecName: Full=Germin-like protein 8-2; AltName: Full=Germin-like protein 16; AltName: Full=Germin-like protein 3; Short=OsGER3; Flags: Precursor^69.01%	NA	GO:0030145^manganese ion binding^molecular_function;GO:0045735^nutrient reservoir activity^molecular_function;GO:0048046^apoplast^cellular_component;GO:0005618^cell wall^cellular_component	NA	PF00190.21^Cupin
gene-HHC040174	-3.9549	4.74438e-11	4.21934e-08	XP_020268784.1^putative germin-like protein 2-1^87.39%	Q6K5Q0.1^RecName: Full=Putative germin-like protein 2-1; Flags: Precursor^73.81%	NA	GO:0030145^manganese ion binding^molecular_function;GO:0045735^nutrient reservoir activity^molecular_function;GO:0048046^apoplast^cellular_component;GO:0005618^cell wall^cellular_component	NA	PF00190.21^Cupin
gene-HHC042262	-3.98875	5.23522e-06	0.00118423	XP_020252240.1^LOW QUALITY PROTEIN: WRKY transcription factor WRKY71-like^58.08%	Q6IEK5.1^RecName: Full=WRKY transcription factor WRKY76; Short=OsWRKY76^47.78%	NA	GO:0003700^DNA-binding transcription factor activity^molecular_function;GO:0043565^sequence-specific DNA binding^molecular_function;GO:0009617^response to bacterium^biological_process;GO:0010200^response to chitin^biological_process;GO:0009620^response to fungus^biological_process;GO:0005634^nucleus^cellular_component	NA	PF03106.14^WRKY DNA -binding domain
gene-HHC022259	-4.04794	6.71295e-12	7.05551e-09	XP_020092748.1^protein DMR6-LIKE OXYGENASE 2^70.37%	Q9C899.1^RecName: Full=Feruloyl CoA ortho-hydroxylase 2^36.89%	NA	GO:0051213^dioxygenase activity^molecular_function;GO:0046872^metal ion binding^molecular_function	COG3491|KOG0143^gibberellin 20 oxidase^Q	PF03171.19^2OG-Fe(II) oxygenase superfamily
gene-HHC029396	-4.12488	0.000334578	0.030299	XP_009387500.1^PREDICTED: 3-hydroxy-3-methylglutaryl-coenzyme A reductase 3-like^73.42%	O24594.1^RecName: Full=3-hydroxy-3-methylglutaryl-coenzyme A reductase; Short=HMG-CoA reductase^69.37%	K00021|HMGCR|http://www.genome.jp/dbget-bin/www_bget?ko:K00021	GO:0004420^hydroxymethylglutaryl-CoA reductase (NADPH) activity^molecular_function;GO:0042282^hydroxymethylglutaryl-CoA reductase activity^molecular_function;GO:0050661^NADP binding^molecular_function;GO:0015936^coenzyme A metabolic process^biological_process;GO:0008299^isoprenoid biosynthetic process^biological_process;GO:0016126^sterol biosynthetic process^biological_process;GO:0005789^endoplas…	COG1257|KOG2480^Hydroxymethylglutaryl-coenzyme A reductase^I	PF00368.17^Hydroxymethylglutaryl-coenzyme A reductase
gene-HHC008411	-4.12532	0.000123123	0.014427	XP_020267535.1^uncharacterized protein LOC109843019^55.2%	NA	NA	NA	NA	PF04749.16^PLAC8 family
gene-HHC020322	-4.39317	5.17936e-05	0.00747614	XP_008788730.1^E3 ubiquitin-protein ligase ATL4-like^46.98%	Q9SLC3.1^RecName: Full=E3 ubiquitin-protein ligase ATL41; AltName: Full=RING-H2 finger protein ATL41; AltName: Full=RING-type E3 ubiquitin transferase ATL41^41.82%	NA	GO:0046872^metal ion binding^molecular_function;GO:0004842^ubiquitin-protein transferase activity^molecular_function;GO:0016567^protein ubiquitination^biological_process;GO:0016021^integral component of membrane^cellular_component	KOG0800^Zinc finger, C3HC4 type (RING finger)^O	PF13639.5^Ring finger domain
gene-HHC010589	-4.40921	9.53945e-06	0.00194339	XP_020091324.1^terpene synthase 10-like^53.15%	B3TPQ7.1^RecName: Full=Alpha-terpineol synthase, chloroplastic; Short=Mg17; Flags: Precursor^46.18%	NA	GO:0000287^magnesium ion binding^molecular_function;GO:0010333^terpene synthase activity^molecular_function;GO:0033383^geranyl diphosphate metabolic process^biological_process;GO:0043693^monoterpene biosynthetic process^biological_process;GO:0016114^terpenoid biosynthetic process^biological_process;GO:0009570^chloroplast stroma^cellular_component	NA	PF03936.15^Terpene synthase family, metal binding domain
gene-HHC040486	-4.43304	1.31105e-06	0.000369696	XP_020268784.1^putative germin-like protein 2-1^86.49%	Q6K5Q0.1^RecName: Full=Putative germin-like protein 2-1; Flags: Precursor^74.06%	NA	GO:0030145^manganese ion binding^molecular_function;GO:0045735^nutrient reservoir activity^molecular_function;GO:0048046^apoplast^cellular_component;GO:0005618^cell wall^cellular_component	NA	PF00190.21^Cupin
gene-HHC046681	-4.83824	0.000615172	0.0457867	XP_020270818.1^uncharacterized protein LOC109846006^69.71%	Q9C8R8.1^RecName: Full=Nuclear intron maturase 1, mitochondrial; Short=AtnMat1; AltName: Full=Nuclear intron maturase 1 a; Short=AtnMat1a; AltName: Full=Protein CHANGED SENSITIVITY TO CELLULOSE SYNTHESIS INHIBITORS 1; Flags: Precursor^59.3%	NA	GO:0004519^endonuclease activity^molecular_function;GO:0000373^Group II intron splicing^biological_process;GO:0000374^Group III intron splicing^biological_process;GO:0006314^intron homing^biological_process;GO:0090615^mitochondrial mRNA processing^biological_process;GO:0007005^mitochondrion organization^biological_process;GO:0006521^regulation of cellular amino acid metabolic process^biological_p…	NA	PF01348.20^Type II intron maturase
gene-HHC040481	-4.86373	8.33272e-07	0.000258047	XP_021676207.1^germin-like protein subfamily 1 member 17^64.87%	Q6K5Q0.1^RecName: Full=Putative germin-like protein 2-1; Flags: Precursor^74.4%	NA	GO:0030145^manganese ion binding^molecular_function;GO:0045735^nutrient reservoir activity^molecular_function;GO:0048046^apoplast^cellular_component;GO:0005618^cell wall^cellular_component	NA	PF00190.21^Cupin
gene-HHC003304	-4.90288	3.08485e-05	0.00489512	XP_020276617.1^uncharacterized protein LOC109850943^81.37%	NA	NA	NA	NA	PF06521.10^PAR1 protein
gene-HHC041858	-5.00211	0.000215983	0.0220328	XP_009625476.1^PREDICTED: pectinesterase-like^66.96%	O22256.2^RecName: Full=Probable pectinesterase/pectinesterase inhibitor 20; Includes: RecName: Full=Pectinesterase inhibitor 20; AltName: Full=Pectin methylesterase inhibitor 20; Includes: RecName: Full=Pectinesterase 20; Short=PE 20; AltName: Full=Pectin methylesterase 20; Short=AtPME20; Flags: Precursor^60.71%	K01051|E3.1.1.11|http://www.genome.jp/dbget-bin/www_bget?ko:K01051	GO:0045330^aspartyl esterase activity^molecular_function;GO:0030599^pectinesterase activity^molecular_function;GO:0046910^pectinesterase inhibitor activity^molecular_function;GO:0042545^cell wall modification^biological_process;GO:0045490^pectin catabolic process^biological_process;GO:0005618^cell wall^cellular_component;GO:0005576^extracellular region^cellular_component	COG4677^pectinesterase^G	PF01095.18^Pectinesterase
gene-HHC040487	-5.28351	1.86388e-06	0.000501138	XP_020268784.1^putative germin-like protein 2-1^86.04%	Q6K5Q0.1^RecName: Full=Putative germin-like protein 2-1; Flags: Precursor^73.46%	NA	GO:0030145^manganese ion binding^molecular_function;GO:0045735^nutrient reservoir activity^molecular_function;GO:0048046^apoplast^cellular_component;GO:0005618^cell wall^cellular_component	NA	PF00190.21^Cupin
gene-HHC040488	-5.41257	3.82412e-06	0.000927524	XP_021676207.1^germin-like protein subfamily 1 member 17^64.87%	Q6K5Q0.1^RecName: Full=Putative germin-like protein 2-1; Flags: Precursor^75.36%	NA	GO:0030145^manganese ion binding^molecular_function;GO:0045735^nutrient reservoir activity^molecular_function;GO:0048046^apoplast^cellular_component;GO:0005618^cell wall^cellular_component	NA	PF00190.21^Cupin
gene-HHC002058	-5.60933	1.86646e-14	3.55653e-11	XP_020268784.1^putative germin-like protein 2-1^87.78%	Q6K5Q0.1^RecName: Full=Putative germin-like protein 2-1; Flags: Precursor^74.29%	NA	GO:0030145^manganese ion binding^molecular_function;GO:0045735^nutrient reservoir activity^molecular_function;GO:0048046^apoplast^cellular_component;GO:0005618^cell wall^cellular_component	NA	PF00190.21^Cupin
gene-HHC040484	-5.82521	9.53816e-05	0.011943	XP_020268784.1^putative germin-like protein 2-1^88.18%	Q6K5Q0.1^RecName: Full=Putative germin-like protein 2-1; Flags: Precursor^74.64%	NA	GO:0030145^manganese ion binding^molecular_function;GO:0045735^nutrient reservoir activity^molecular_function;GO:0048046^apoplast^cellular_component;GO:0005618^cell wall^cellular_component	NA	PF00190.21^Cupin
gene-HHC043604	-6.23373	0.00032232	0.0297323	XP_019709571.1^PREDICTED: uncharacterized protein LOC105055185^43.16%	NA	NA	NA	NA	PF03087.13^Arabidopsis protein of unknown function
gene-HHC026906	-6.26765	0.000475263	0.0383921	AGI98133.1^cytochrome P450 CYP81^44.13%	P93147.2^RecName: Full=Isoflavone 2'-hydroxylase; AltName: Full=CYP GE-3; AltName: Full=Cytochrome P450 81E1; AltName: Full=Cytochrome P450 91A4^41.38%	NA	GO:0020037^heme binding^molecular_function;GO:0005506^iron ion binding^molecular_function;GO:0004497^monooxygenase activity^molecular_function;GO:0016705^oxidoreductase activity, acting on paired donors, with incorporation or reduction of molecular oxygen^molecular_function;GO:0016020^membrane^cellular_component	COG2124|KOG0156^cytochrome P450^Q	PF00067.21^Cytochrome P450
gene-HHC024719	-6.35457	1.34915e-11	1.33697e-08	XP_020250629.1^protein DMR6-LIKE OXYGENASE 2-like^71.97%	Q9ZSA8.1^RecName: Full=Protein DMR6-LIKE OXYGENASE 1; AltName: Full=2-oxoglutarate (2OG)-Fe(II) oxygenase-like protein DLO1; AltName: Full=Protein SENESCENCE-ASSOCIATED GENE 108; AltName: Full=Salicylate 3-hydroxylase DLO1; Short=S3H DLO1; Short=SA 3-hydroxylase DLO1; Short=Salicylic acid 3-hydroxylase DLO1^61.56%	NA	GO:0051213^dioxygenase activity^molecular_function;GO:0046872^metal ion binding^molecular_function;GO:0002229^defense response to oomycetes^biological_process;GO:0010150^leaf senescence^biological_process;GO:0009617^response to bacterium^biological_process;GO:0009620^response to fungus^biological_process;GO:0002239^response to oomycetes^biological_process;GO:0009751^response to salicylic acid^bio…	COG3491|KOG0143^2OG-Fe(II) oxygenase superfamily^Q	PF14226.5^non-haem dioxygenase in morphine synthesis N-terminal
gene-HHC040489	-6.54102	4.67641e-07	0.000159703	XP_020268784.1^putative germin-like protein 2-1^88.18%	Q6K5Q0.1^RecName: Full=Putative germin-like protein 2-1; Flags: Precursor^74.64%	NA	GO:0030145^manganese ion binding^molecular_function;GO:0045735^nutrient reservoir activity^molecular_function;GO:0048046^apoplast^cellular_component;GO:0005618^cell wall^cellular_component	NA	PF00190.21^Cupin
gene-HHC032208	-6.68431	4.19847e-05	0.0063313	NA	NA	NA	NA	NA	PF15699.4^NPR1 interacting
new_gene623	-6.70408	1.63533e-11	1.57555e-08	RQO90976.1^hypothetical protein POPTR_005G232400^42.74%	P82859.1^RecName: Full=Agglutinin; AltName: Full=CCA^36.73%	NA	GO:0008061^chitin binding^molecular_function;GO:0005537^mannose binding^molecular_function;GO:0051781^positive regulation of cell division^biological_process	NA	PF01419.16^Jacalin-like lectin domain
gene-HHC014987	-6.74772	0.000451427	0.0372793	ONK67923.1^uncharacterized protein A4U43_C05F5240^82.72%	Q9FFF6.1^RecName: Full=Probable 2-oxoglutarate-dependent dioxygenase At5g05600^70.13%	NA	GO:0051213^dioxygenase activity^molecular_function;GO:0120091^jasmonic acid hydrolase^molecular_function;GO:0046872^metal ion binding^molecular_function;GO:0097237^cellular response to toxic substance^biological_process;GO:0009813^flavonoid biosynthetic process^biological_process;GO:2000022^regulation of jasmonic acid mediated signaling pathway^biological_process;GO:0080167^response to karrikin^b…	COG3491|KOG0143^2OG-Fe(II) oxygenase superfamily^Q	PF03171.19^2OG-Fe(II) oxygenase superfamily
gene-HHC001507	-6.79848	0.000128343	0.0147889	XP_020098212.1^laccase-2^79.38%	Q8VZA1.1^RecName: Full=Laccase-11; AltName: Full=Benzenediol:oxygen oxidoreductase 11; AltName: Full=Diphenol oxidase 11; AltName: Full=Urishiol oxidase 11; Flags: Precursor^70.63%	K05909|E1.10.3.2|http://www.genome.jp/dbget-bin/www_bget?ko:K05909	GO:0005507^copper ion binding^molecular_function;GO:0052716^hydroquinone:oxygen oxidoreductase activity^molecular_function;GO:0009809^lignin biosynthetic process^biological_process;GO:0046274^lignin catabolic process^biological_process;GO:0048046^apoplast^cellular_component	COG2132|KOG1263^laccase-11-like^Q	PF07732.14^Multicopper oxidase
gene-HHC010789	-6.85464	2.09297e-05	0.00366629	XP_020255280.1^patatin-like protein 2^75.13%	Q6ZJD3.1^RecName: Full=Patatin-like protein 2; Short=OsPLP2 >A2YW91.1 RecName: Full=Patatin-like protein 2^60.71%	NA	GO:0047372^acylglycerol lipase activity^molecular_function;GO:0004620^phospholipase activity^molecular_function;GO:0006952^defense response^biological_process;GO:0016042^lipid catabolic process^biological_process	COG3621|KOG0513^Patatin group A-3^I	PF01734.21^Patatin-like phospholipase
gene-HHC025097	-6.89583	0.000153411	0.0169456	KMZ73729.1^hypothetical protein ZOSMA_142G00280^61.9%	Q00451.1^RecName: Full=36.4 kDa proline-rich protein^53.66%	NA	NA	NA	PF14547.5^Hydrophobic seed protein
new_gene905	-7.04668	8.06641e-05	0.0104394	XP_019709026.1^PREDICTED: mannose/glucose-specific lectin-like^34.92%	P82859.1^RecName: Full=Agglutinin; AltName: Full=CCA^29.54%	NA	GO:0008061^chitin binding^molecular_function;GO:0005537^mannose binding^molecular_function;GO:0051781^positive regulation of cell division^biological_process	NA	PF01419.16^Jacalin-like lectin domain
gene-HHC051132	-7.59939	6.06338e-08	2.80403e-05	PKU61926.1^hypothetical protein MA16_Dca017259^42.55%	NA	NA	NA	NA	PF15699.4^NPR1 interacting
gene-HHC040478	-7.81811	8.98938e-08	3.93622e-05	XP_021676207.1^germin-like protein subfamily 1 member 17^64.36%	Q6K5Q0.1^RecName: Full=Putative germin-like protein 2-1; Flags: Precursor^74.88%	NA	GO:0030145^manganese ion binding^molecular_function;GO:0045735^nutrient reservoir activity^molecular_function;GO:0048046^apoplast^cellular_component;GO:0005618^cell wall^cellular_component	NA	PF00190.21^Cupin
gene-HHC030644	-8.36706	1.63238e-07	6.58344e-05	XP_010910928.1^PREDICTED: polyphenol oxidase, chloroplastic^57.25%	P43309.1^RecName: Full=Polyphenol oxidase, chloroplastic; Short=PPO; AltName: Full=Catechol oxidase; Flags: Precursor^49.75%	K00422|E1.10.3.1|http://www.genome.jp/dbget-bin/www_bget?ko:K00422	GO:0004097^catechol oxidase activity^molecular_function;GO:0046872^metal ion binding^molecular_function;GO:0046148^pigment biosynthetic process^biological_process;GO:0009543^chloroplast thylakoid lumen^cellular_component	NA	PF12143.7^Protein of unknown function (DUF_B2219)
new_gene521	-13.2626	1.87037e-25	1.6218e-21	NA	NA	NA	NA	NA	PF02018.16^Carbohydrate binding domain

## Sheet: Table S3
Table S3. List of the potential candidate genes for improving colchicine content in yellow daylily
Gene_ID	|Log2FoldChange|	padj	Annotation
new_gene521	13.263	1.62e-21	NA
gene-HHC030644	8.367	6.58e-05	Polyphenol oxidase
gene-HHC040478	7.818	3.94e-05	Putative germin-like protein 2-1
gene-HHC001507	6.798	0.0147889	Laccase 2
gene-HHC026906	6.268	0.0383921	Cytochrome P450 CYP81
gene-HHC022259	4.048	7.06e-09	Feruloyl CoA ortho-hydroxylase 2
gene-HHC042262	3.989	0.00118424	WRKY transcription factor WRKY71-like
gene-HHC034893	3.882	0.00851552	WRKY transcription factor WRKY71-like
gene-HHC030807	2.842	0.0140912	Ethylene-responsive transcription factor ERF017
gene-HHC036301	2.422	4e-06	Ethylene-responsive transcription factor 1B-like
gene-HHC038101	1.883	0.013458	Primary amine oxidase
gene-HHC011956	1.753	5.8e-05	Peroxidase 12-like
gene-HHC048544	1.721	6.85e-05	Peroxidase 12-like
new_gene736	1.605	0.000665508	Cationic peroxidase SPC4-like
gene-HHC044569	1.39	0.0432494	Jasmonic acid-amido synthetase JAR1-like

## Sheet: Table S4
Table S4. List of primers used for the qRT-PCR analysis
Gene ID	Primer sequence (5'-3')		product size
new_gene521	F	CTGTGCTGTCCAAGAGCCAA	117bp
	R	AAAGCCTCCACGGGGTTATC
gene-HHC030644	F	CATCTTCTTCGCCCACCACT	131bp
	R	GCTGCCCATTCTCGTCGTAT
gene-HHC040478	F	ACTCGACTTTGCCCCATACG	112bp
	R	CGGGTTGGATGTCACAAAGC
gene-HHC001507	F	TCAGGAACGGATGGGCAGAT	132bp
	R	GCCATTGTATATGAGCGTGCC
gene-HHC026906	F	CCCACTGCGGACCTATCTTC	139bp
	R	TGTTTGGTGGAGGGGAGTTG
gene-HHC022259	F	GCCATCCGCCTCAATCACTA	144bp
	R	CTCGCCATCAGACTTCCTCC
gene-HHC042262	F	CCCAGAACACCAACGGAAGT	101bp
	R	GAAGCCTCCTCGAAAGAGCA
gene-HHC034893	F	AAGAGAAGTGGCTCGTCCAA	148bp
	R	TCGAAAGTATGCTCGTGGGC
gene-HHC030807	F	TACAGGGGTGTGAGGAAGAGG	102bp
	R	CCGCGGGGAGTCATAGGAG
gene-HHC036301	F	ACGCGATGAGAGGGTCAATG	128bp
	R	CGAATGCTGCCTCTTCAACG
gene-HHC038101	F	GCAGGTGAGTTTGGTTTCGG	117bp
	R	CTTGACTGGCGTTCCATCCT
gene-HHC011956	F	ATGATTGCTTCGTCCAGGGG	182bp
	R	GACCACGTCTGCACAAGAGA
gene-HHC048544	F	ACCGACCTTGTTGCTCTCTC	118bp
	R	GGCTGTTCGCAAAGGTCTTG
new_gene736	F	ACGATGGCGGTCTGTATGAG	145bp
	R	TTGTGCCGGTCTTTTGGTTG
gene-HHC044569	F	GCCATGCTGACATCCACTCT	188bp
	R	TCCCTTACCAACCACCCTCA
Actin	F	GCAAGGAAATCACGGCACT	91bp
	R	GAACCTCCAATCCAAACACTGTAC
